# Supplementary material for: Bordetella pertussis Strains with Increased Toxin Production Associated with Pertussis Resurgence
Source: Emerg Infect Dis. 2009 Aug;15(8):1206–13. doi: 10.3201/eid1508.081511 (PMC2815961; doi:10.3201/eid1508.081511)
Supplement: Technical Appendix — Netherlands [file 08-1511_Techapp-s1.xls]

## Sheet: Technical Appendix
Strain	Country	Region	Isolation yr	Period	ptxP allele
B1905	Argentina	South America	1997	1991 - 2004	ptxP9
B1904	Argentina	South America	1998	1991 - 2004	ptxP3
B1914	Argentina	South America	1998	1991 - 2004	ptxP3
B1908	Argentina	South America	1998	1991 - 2004	ptxP1
B1906	Argentina	South America	2000	1991 - 2004	ptxP3
B1909	Argentina	South America	2000	1991 - 2004	ptxP3
B1910	Argentina	South America	2000	1991 - 2004	ptxP3
B1911	Argentina	South America	2000	1991 - 2004	ptxP3
B1913	Argentina	South America	2000	1991 - 2004	ptxP3
B1912	Argentina	South America	2000	1991 - 2004	ptxP3
B1329	Australia	Asia	1972	1935 to 1990	ptxP1
B1608	Australia	Asia	1982	1935 to 1990	ptxP1
B1610	Australia	Asia	1982	1935 to 1990	ptxP1
B1323	Australia	Asia	1989	1935 to 1990	ptxP1
B1513	Australia	Asia	1990	1935 to 1990	ptxP1
B1327	Australia	Asia	1995	1991 - 2004	ptxP1
B1542	Australia	Asia	1995	1991 - 2004	ptxP1
B1349	Australia	Asia	1996	1991 - 2004	ptxP1
B1535	Australia	Asia	1996	1991 - 2004	ptxP1
B1324	Australia	Asia	1997	1991 - 2004	ptxP3
B1325	Australia	Asia	1997	1991 - 2004	ptxP1
B1328	Australia	Asia	1997	1991 - 2004	ptxP1
B1334	Australia	Asia	1997	1991 - 2004	ptxP1
B1546	Australia	Asia	1997	1991 - 2004	ptxP3
B1351	Australia	Asia	1997	1991 - 2004	ptxP1
B1350	Australia	Asia	1997	1991 - 2004	ptxP1
B1333	Australia	Asia	1998	1991 - 2004	ptxP1
B1352	Australia	Asia	1998	1991 - 2004	ptxP1
B1543	Australia	Asia	1998	1991 - 2004	ptxP1
B1326	Australia	Asia	1998	1991 - 2004	ptxP1
B1525	Australia	Asia	1998	1991 - 2004	ptxP1
B1993	Denmark	Europe	1950	1935 to 1990	ptxP2
B1994	Denmark	Europe	1950	1935 to 1990	ptxP2
B1995	Denmark	Europe	1950	1935 to 1990	ptxP1
B1992	Denmark	Europe	1950	1935 to 1990	ptxP1
B1997	Denmark	Europe	1951	1935 to 1990	ptxP2
B1996	Denmark	Europe	1951	1935 to 1990	ptxP1
B2075	Denmark	Europe	1962	1935 to 1990	ptxP1
B2076	Denmark	Europe	1962	1935 to 1990	ptxP1
B2078	Denmark	Europe	1965	1935 to 1990	ptxP1
B2079	Denmark	Europe	1965	1935 to 1990	ptxP1
B2080	Denmark	Europe	1965	1935 to 1990	ptxP1
B2081	Denmark	Europe	1968	1935 to 1990	ptxP1
B2082	Denmark	Europe	1968	1935 to 1990	ptxP1
B2083	Denmark	Europe	1968	1935 to 1990	ptxP1
B2084	Denmark	Europe	1968	1935 to 1990	ptxP1
B2085	Denmark	Europe	1974	1935 to 1990	ptxP1
B1989	Denmark	Europe	1995	1991 - 2004	ptxP1
B1990	Denmark	Europe	1995	1991 - 2004	ptxP1
B2074	Denmark	Europe	1995	1991 - 2004	ptxP1
B1991	Denmark	Europe	1995	1991 - 2004	ptxP1
B2068	Denmark	Europe	1995	1991 - 2004	ptxP1
B2072	Denmark	Europe	1995	1991 - 2004	ptxP1
B2070	Denmark	Europe	1995	1991 - 2004	ptxP1
B1998	Denmark	Europe	2001	1991 - 2004	ptxP3
B1999	Denmark	Europe	2001	1991 - 2004	ptxP3
B2000	Denmark	Europe	2001	1991 - 2004	ptxP3
B2086	Denmark	Europe	2001	1991 - 2004	ptxP1
B2088	Denmark	Europe	2001	1991 - 2004	ptxP3
B2089	Denmark	Europe	2001	1991 - 2004	ptxP3
B2090	Denmark	Europe	2001	1991 - 2004	ptxP3
B2091	Denmark	Europe	2001	1991 - 2004	ptxP3
B2093	Denmark	Europe	2001	1991 - 2004	ptxP3
B2094	Denmark	Europe	2001	1991 - 2004	ptxP3
B2095	Denmark	Europe	2001	1991 - 2004	ptxP3
B2096	Denmark	Europe	2001	1991 - 2004	ptxP3
B2097	Denmark	Europe	2001	1991 - 2004	ptxP3
B2098	Denmark	Europe	2001	1991 - 2004	ptxP1
B2251	Denmark	Europe	2001	1991 - 2004	ptxP3
B2252	Denmark	Europe	2001	1991 - 2004	ptxP3
B2253	Denmark	Europe	2001	1991 - 2004	ptxP3
B2256	Denmark	Europe	2001	1991 - 2004	ptxP3
B2257	Denmark	Europe	2001	1991 - 2004	ptxP3
B2258	Denmark	Europe	2001	1991 - 2004	ptxP1
B2259	Denmark	Europe	2001	1991 - 2004	ptxP3
B2261	Denmark	Europe	2001	1991 - 2004	ptxP3
B2262	Denmark	Europe	2001	1991 - 2004	ptxP1
B2264	Denmark	Europe	2001	1991 - 2004	ptxP3
B2265	Denmark	Europe	2001	1991 - 2004	ptxP3
B2267	Denmark	Europe	2001	1991 - 2004	ptxP3
B2268	Denmark	Europe	2001	1991 - 2004	ptxP1
B2270	Denmark	Europe	2001	1991 - 2004	ptxP1
B2272	Denmark	Europe	2001	1991 - 2004	ptxP3
B2273	Denmark	Europe	2001	1991 - 2004	ptxP1
B2275	Denmark	Europe	2001	1991 - 2004	ptxP1
B2276	Denmark	Europe	2001	1991 - 2004	ptxP3
B2278	Denmark	Europe	2001	1991 - 2004	ptxP3
B2279	Denmark	Europe	2001	1991 - 2004	ptxP3
B2280	Denmark	Europe	2001	1991 - 2004	ptxP3
B2282	Denmark	Europe	2001	1991 - 2004	ptxP3
B2285	Denmark	Europe	2001	1991 - 2004	ptxP3
B2286	Denmark	Europe	2001	1991 - 2004	ptxP3
B2287	Denmark	Europe	2001	1991 - 2004	ptxP3
B2288	Denmark	Europe	2001	1991 - 2004	ptxP3
B2291	Denmark	Europe	2001	1991 - 2004	ptxP3
B2292	Denmark	Europe	2001	1991 - 2004	ptxP3
B2293	Denmark	Europe	2001	1991 - 2004	ptxP3
B2294	Denmark	Europe	2001	1991 - 2004	ptxP3
B2295	Denmark	Europe	2001	1991 - 2004	ptxP3
B2297	Denmark	Europe	2001	1991 - 2004	ptxP3
B2298	Denmark	Europe	2001	1991 - 2004	ptxP3
B2299	Denmark	Europe	2001	1991 - 2004	ptxP3
B2300	Denmark	Europe	2001	1991 - 2004	ptxP3
B2301	Denmark	Europe	2001	1991 - 2004	ptxP3
B2304	Denmark	Europe	2001	1991 - 2004	ptxP3
B2306	Denmark	Europe	2001	1991 - 2004	ptxP3
B2307	Denmark	Europe	2001	1991 - 2004	ptxP3
B2309	Denmark	Europe	2001	1991 - 2004	ptxP3
B2310	Denmark	Europe	2001	1991 - 2004	ptxP3
B2312	Denmark	Europe	2001	1991 - 2004	ptxP3
B2313	Denmark	Europe	2001	1991 - 2004	ptxP3
B2314	Denmark	Europe	2001	1991 - 2004	ptxP3
B2315	Denmark	Europe	2001	1991 - 2004	ptxP1
B2317	Denmark	Europe	2001	1991 - 2004	ptxP3
B2319	Denmark	Europe	2001	1991 - 2004	ptxP3
B2320	Denmark	Europe	2001	1991 - 2004	ptxP3
B2321	Denmark	Europe	2001	1991 - 2004	ptxP3
B2322	Denmark	Europe	2001	1991 - 2004	ptxP3
B2324	Denmark	Europe	2001	1991 - 2004	ptxP3
B2327	Denmark	Europe	2001	1991 - 2004	ptxP3
B2328	Denmark	Europe	2001	1991 - 2004	ptxP3
B2329	Denmark	Europe	2001	1991 - 2004	ptxP1
B2330	Denmark	Europe	2001	1991 - 2004	ptxP3
B2333	Denmark	Europe	2001	1991 - 2004	ptxP3
B2334	Denmark	Europe	2001	1991 - 2004	ptxP3
B2335	Denmark	Europe	2001	1991 - 2004	ptxP3
B2336	Denmark	Europe	2001	1991 - 2004	ptxP3
B2337	Denmark	Europe	2001	1991 - 2004	ptxP3
B2339	Denmark	Europe	2001	1991 - 2004	ptxP3
B2341	Denmark	Europe	2001	1991 - 2004	ptxP3
B2343	Denmark	Europe	2001	1991 - 2004	ptxP3
B2344	Denmark	Europe	2001	1991 - 2004	ptxP1
B2345	Denmark	Europe	2001	1991 - 2004	ptxP3
B2447	Denmark	Europe	2001	1991 - 2004	ptxP3
B2449	Denmark	Europe	2001	1991 - 2004	ptxP3
B2450	Denmark	Europe	2001	1991 - 2004	ptxP3
B2452	Denmark	Europe	2001	1991 - 2004	ptxP3
B2453	Denmark	Europe	2001	1991 - 2004	ptxP3
B2454	Denmark	Europe	2001	1991 - 2004	ptxP3
B2457	Denmark	Europe	2001	1991 - 2004	ptxP3
B2459	Denmark	Europe	2001	1991 - 2004	ptxP3
B2461	Denmark	Europe	2001	1991 - 2004	ptxP3
B2464	Denmark	Europe	2001	1991 - 2004	ptxP3
B2466	Denmark	Europe	2001	1991 - 2004	ptxP3
B2467	Denmark	Europe	2001	1991 - 2004	ptxP3
B2468	Denmark	Europe	2001	1991 - 2004	ptxP3
B2469	Denmark	Europe	2001	1991 - 2004	ptxP3
B2471	Denmark	Europe	2001	1991 - 2004	ptxP3
B2472	Denmark	Europe	2001	1991 - 2004	ptxP3
B2473	Denmark	Europe	2001	1991 - 2004	ptxP3
B2474	Denmark	Europe	2001	1991 - 2004	ptxP3
B2476	Denmark	Europe	2001	1991 - 2004	ptxP3
B2479	Denmark	Europe	2001	1991 - 2004	ptxP3
B2480	Denmark	Europe	2001	1991 - 2004	ptxP3
B2481	Denmark	Europe	2001	1991 - 2004	ptxP3
B2483	Denmark	Europe	2001	1991 - 2004	ptxP3
B2484	Denmark	Europe	2001	1991 - 2004	ptxP1
B2599	Denmark	Europe	2001	1991 - 2004	ptxP1
B2087	Denmark	Europe	2001	1991 - 2004	ptxP3
B2260	Denmark	Europe	2001	1991 - 2004	ptxP3
B2263	Denmark	Europe	2001	1991 - 2004	ptxP3
B2266	Denmark	Europe	2001	1991 - 2004	ptxP1
B2274	Denmark	Europe	2001	1991 - 2004	ptxP3
B2277	Denmark	Europe	2001	1991 - 2004	ptxP3
B2283	Denmark	Europe	2001	1991 - 2004	ptxP3
B2284	Denmark	Europe	2001	1991 - 2004	ptxP1
B2308	Denmark	Europe	2001	1991 - 2004	ptxP3
B2318	Denmark	Europe	2001	1991 - 2004	ptxP3
B2325	Denmark	Europe	2001	1991 - 2004	ptxP3
B2326	Denmark	Europe	2001	1991 - 2004	ptxP3
B2462	Denmark	Europe	2001	1991 - 2004	ptxP3
B2465	Denmark	Europe	2001	1991 - 2004	ptxP3
B2475	Denmark	Europe	2001	1991 - 2004	ptxP3
B2485	Denmark	Europe	2001	1991 - 2004	ptxP3
B2092	Denmark	Europe	2001	1991 - 2004	ptxP3
B2254	Denmark	Europe	2001	1991 - 2004	ptxP3
B2255	Denmark	Europe	2001	1991 - 2004	ptxP3
B2281	Denmark	Europe	2001	1991 - 2004	ptxP3
B2290	Denmark	Europe	2001	1991 - 2004	ptxP1
B2296	Denmark	Europe	2001	1991 - 2004	ptxP3
B2302	Denmark	Europe	2001	1991 - 2004	ptxP3
B2305	Denmark	Europe	2001	1991 - 2004	ptxP3
B2311	Denmark	Europe	2001	1991 - 2004	ptxP3
B2316	Denmark	Europe	2001	1991 - 2004	ptxP3
B2323	Denmark	Europe	2001	1991 - 2004	ptxP3
B2331	Denmark	Europe	2001	1991 - 2004	ptxP3
B2338	Denmark	Europe	2001	1991 - 2004	ptxP3
B2340	Denmark	Europe	2001	1991 - 2004	ptxP3
B2342	Denmark	Europe	2001	1991 - 2004	ptxP3
B2448	Denmark	Europe	2001	1991 - 2004	ptxP3
B2451	Denmark	Europe	2001	1991 - 2004	ptxP1
B2456	Denmark	Europe	2001	1991 - 2004	ptxP3
B2463	Denmark	Europe	2001	1991 - 2004	ptxP3
B2477	Denmark	Europe	2001	1991 - 2004	ptxP3
B2478	Denmark	Europe	2001	1991 - 2004	ptxP3
B2482	Denmark	Europe	2001	1991 - 2004	ptxP3
B2624	Denmark	Europe	2003	1991 - 2004	ptxP3
B2685	Denmark	Europe	2003	1991 - 2004	ptxP3
B2710	Denmark	Europe	2003	1991 - 2004	ptxP3
B0706	Finland	Europe	1992	1991 - 2004	ptxP1
B0707	Finland	Europe	1992	1991 - 2004	ptxP1
B0709	Finland	Europe	1992	1991 - 2004	ptxP1
B0710	Finland	Europe	1992	1991 - 2004	ptxP1
B0711	Finland	Europe	1992	1991 - 2004	ptxP1
B1061	Finland	Europe	1992	1991 - 2004	ptxP1
B1101	Finland	Europe	1992	1991 - 2004	ptxP1
B1102	Finland	Europe	1992	1991 - 2004	ptxP1
B1103	Finland	Europe	1992	1991 - 2004	ptxP1
B1106	Finland	Europe	1992	1991 - 2004	ptxP1
B1107	Finland	Europe	1992	1991 - 2004	ptxP1
B1108	Finland	Europe	1992	1991 - 2004	ptxP1
B1109	Finland	Europe	1992	1991 - 2004	ptxP1
B1588	Finland	Europe	1992	1991 - 2004	ptxP1
B1591	Finland	Europe	1992	1991 - 2004	ptxP1
B1592	Finland	Europe	1992	1991 - 2004	ptxP1
B1594	Finland	Europe	1992	1991 - 2004	ptxP1
B1595	Finland	Europe	1992	1991 - 2004	ptxP1
B0705	Finland	Europe	1992	1991 - 2004	ptxP1
B0708	Finland	Europe	1992	1991 - 2004	ptxP1
B1062	Finland	Europe	1992	1991 - 2004	ptxP1
B1589	Finland	Europe	1992	1991 - 2004	ptxP1
B1104	Finland	Europe	1992	1991 - 2004	ptxP1
B1105	Finland	Europe	1992	1991 - 2004	ptxP1
B1590	Finland	Europe	1992	1991 - 2004	ptxP1
B1593	Finland	Europe	1992	1991 - 2004	ptxP1
B0719	Finland	Europe	1994	1991 - 2004	ptxP1
B0718	Finland	Europe	1994	1991 - 2004	ptxP1
B0720	Finland	Europe	1995	1991 - 2004	ptxP1
B1597	Finland	Europe	1995	1991 - 2004	ptxP1
B2803	Finland	Europe	1995	1991 - 2004	ptxP1
B2804	Finland	Europe	1995	1991 - 2004	ptxP1
B2805	Finland	Europe	1995	1991 - 2004	ptxP1
B2806	Finland	Europe	1995	1991 - 2004	ptxP1
B2807	Finland	Europe	1995	1991 - 2004	ptxP1
B2808	Finland	Europe	1995	1991 - 2004	ptxP1
B2810	Finland	Europe	1995	1991 - 2004	ptxP1
B0723	Finland	Europe	1995	1991 - 2004	ptxP1
B0724	Finland	Europe	1995	1991 - 2004	ptxP1
B2809	Finland	Europe	1995	1991 - 2004	ptxP1
B1596	Finland	Europe	1995	1991 - 2004	ptxP1
B1064	Finland	Europe	1996	1991 - 2004	ptxP1
B1065	Finland	Europe	1996	1991 - 2004	ptxP1
B1097	Finland	Europe	1996	1991 - 2004	ptxP1
B1100	Finland	Europe	1996	1991 - 2004	ptxP1
B1598	Finland	Europe	1996	1991 - 2004	ptxP3
B1599	Finland	Europe	1996	1991 - 2004	ptxP1
B1601	Finland	Europe	1996	1991 - 2004	ptxP1
B1602	Finland	Europe	1996	1991 - 2004	ptxP1
B1603	Finland	Europe	1996	1991 - 2004	ptxP1
B1604	Finland	Europe	1996	1991 - 2004	ptxP1
B1607	Finland	Europe	1996	1991 - 2004	ptxP1
B2811	Finland	Europe	1996	1991 - 2004	ptxP1
B2812	Finland	Europe	1996	1991 - 2004	ptxP1
B2813	Finland	Europe	1996	1991 - 2004	ptxP1
B2814	Finland	Europe	1996	1991 - 2004	ptxP1
B2817	Finland	Europe	1996	1991 - 2004	ptxP1
B2818	Finland	Europe	1996	1991 - 2004	ptxP1
B1096	Finland	Europe	1996	1991 - 2004	ptxP1
B1098	Finland	Europe	1996	1991 - 2004	ptxP1
B1099	Finland	Europe	1996	1991 - 2004	ptxP1
B1600	Finland	Europe	1996	1991 - 2004	ptxP1
B1605	Finland	Europe	1996	1991 - 2004	ptxP1
B2815	Finland	Europe	1996	1991 - 2004	ptxP1
B2816	Finland	Europe	1996	1991 - 2004	ptxP1
B2819	Finland	Europe	1997	1991 - 2004	ptxP1
B2820	Finland	Europe	1997	1991 - 2004	ptxP1
B2821	Finland	Europe	1997	1991 - 2004	ptxP1
B2823	Finland	Europe	1997	1991 - 2004	ptxP1
B2824	Finland	Europe	1997	1991 - 2004	ptxP1
B2825	Finland	Europe	1997	1991 - 2004	ptxP1
B2826	Finland	Europe	1997	1991 - 2004	ptxP1
B2828	Finland	Europe	1997	1991 - 2004	ptxP1
B2829	Finland	Europe	1997	1991 - 2004	ptxP1
B2830	Finland	Europe	1997	1991 - 2004	ptxP1
B2831	Finland	Europe	1997	1991 - 2004	ptxP1
B2832	Finland	Europe	1997	1991 - 2004	ptxP1
B2833	Finland	Europe	1997	1991 - 2004	ptxP1
B2834	Finland	Europe	1997	1991 - 2004	ptxP1
B2822	Finland	Europe	1997	1991 - 2004	ptxP1
B2836	Finland	Europe	1998	1991 - 2004	ptxP1
B2838	Finland	Europe	1998	1991 - 2004	ptxP1
B2839	Finland	Europe	1998	1991 - 2004	ptxP1
B2840	Finland	Europe	1998	1991 - 2004	ptxP1
B2841	Finland	Europe	1998	1991 - 2004	ptxP1
B2842	Finland	Europe	1998	1991 - 2004	ptxP1
B2843	Finland	Europe	1998	1991 - 2004	ptxP1
B2845	Finland	Europe	1998	1991 - 2004	ptxP1
B2844	Finland	Europe	1998	1991 - 2004	ptxP1
B2837	Finland	Europe	1998	1991 - 2004	ptxP1
B2120	Finland	Europe	1999	1991 - 2004	ptxP1
B2121	Finland	Europe	1999	1991 - 2004	ptxP1
B2123	Finland	Europe	1999	1991 - 2004	ptxP1
B2124	Finland	Europe	1999	1991 - 2004	ptxP3
B2125	Finland	Europe	1999	1991 - 2004	ptxP3
B2127	Finland	Europe	1999	1991 - 2004	ptxP1
B2128	Finland	Europe	1999	1991 - 2004	ptxP3
B2130	Finland	Europe	1999	1991 - 2004	ptxP1
B2131	Finland	Europe	1999	1991 - 2004	ptxP1
B2132	Finland	Europe	1999	1991 - 2004	ptxP1
B2134	Finland	Europe	1999	1991 - 2004	ptxP1
B2135	Finland	Europe	1999	1991 - 2004	ptxP1
B2137	Finland	Europe	1999	1991 - 2004	ptxP1
B2139	Finland	Europe	1999	1991 - 2004	ptxP1
B2846	Finland	Europe	1999	1991 - 2004	ptxP1
B2847	Finland	Europe	1999	1991 - 2004	ptxP1
B2848	Finland	Europe	1999	1991 - 2004	ptxP3
B2850	Finland	Europe	1999	1991 - 2004	ptxP1
B2852	Finland	Europe	1999	1991 - 2004	ptxP3
B2122	Finland	Europe	1999	1991 - 2004	ptxP1
B2851	Finland	Europe	1999	1991 - 2004	ptxP1
B2126	Finland	Europe	1999	1991 - 2004	ptxP1
B2129	Finland	Europe	1999	1991 - 2004	ptxP1
B2133	Finland	Europe	1999	1991 - 2004	ptxP3
B2136	Finland	Europe	1999	1991 - 2004	ptxP1
B2138	Finland	Europe	1999	1991 - 2004	ptxP1
B2849	Finland	Europe	1999	1991 - 2004	ptxP1
B2853	Finland	Europe	2000	1991 - 2004	ptxP1
B2854	Finland	Europe	2000	1991 - 2004	ptxP1
B2855	Finland	Europe	2000	1991 - 2004	ptxP1
B2856	Finland	Europe	2000	1991 - 2004	ptxP3
B2857	Finland	Europe	2000	1991 - 2004	ptxP3
B2858	Finland	Europe	2000	1991 - 2004	ptxP1
B2860	Finland	Europe	2000	1991 - 2004	ptxP1
B2863	Finland	Europe	2000	1991 - 2004	ptxP1
B2862	Finland	Europe	2000	1991 - 2004	ptxP3
B2596	Finland	Europe	2000	1991 - 2004	ptxP3
B2859	Finland	Europe	2000	1991 - 2004	ptxP1
B2861	Finland	Europe	2000	1991 - 2004	ptxP1
B2597	Finland	Europe	2001	1991 - 2004	ptxP1
B2598	Finland	Europe	2001	1991 - 2004	ptxP1
B2600	Finland	Europe	2002	1991 - 2004	ptxP3
B2601	Finland	Europe	2002	1991 - 2004	ptxP1
B2603	Finland	Europe	2002	1991 - 2004	ptxP1
B2604	Finland	Europe	2002	1991 - 2004	ptxP3
B2605	Finland	Europe	2002	1991 - 2004	ptxP1
B2606	Finland	Europe	2002	1991 - 2004	ptxP3
B2607	Finland	Europe	2002	1991 - 2004	ptxP1
B2608	Finland	Europe	2002	1991 - 2004	ptxP3
B2609	Finland	Europe	2002	1991 - 2004	ptxP1
B2610	Finland	Europe	2002	1991 - 2004	ptxP3
B2611	Finland	Europe	2002	1991 - 2004	ptxP1
B2612	Finland	Europe	2002	1991 - 2004	ptxP3
B2613	Finland	Europe	2002	1991 - 2004	ptxP1
B2614	Finland	Europe	2002	1991 - 2004	ptxP1
B2615	Finland	Europe	2002	1991 - 2004	ptxP3
B2616	Finland	Europe	2002	1991 - 2004	ptxP1
B2618	Finland	Europe	2002	1991 - 2004	ptxP1
B2619	Finland	Europe	2002	1991 - 2004	ptxP3
B2620	Finland	Europe	2002	1991 - 2004	ptxP3
B2621	Finland	Europe	2002	1991 - 2004	ptxP3
B2617	Finland	Europe	2002	1991 - 2004	ptxP1
B2623	Finland	Europe	2002	1991 - 2004	ptxP3
B2602	Finland	Europe	2002	1991 - 2004	ptxP3
B2622	Finland	Europe	2003	1991 - 2004	ptxP1
B2625	Finland	Europe	2003	1991 - 2004	ptxP3
B2626	Finland	Europe	2003	1991 - 2004	ptxP3
B2627	Finland	Europe	2003	1991 - 2004	ptxP3
B2628	Finland	Europe	2003	1991 - 2004	ptxP3
B2629	Finland	Europe	2003	1991 - 2004	ptxP3
B2630	Finland	Europe	2003	1991 - 2004	ptxP3
B2631	Finland	Europe	2003	1991 - 2004	ptxP3
B2632	Finland	Europe	2003	1991 - 2004	ptxP3
B2634	Finland	Europe	2003	1991 - 2004	ptxP3
B2635	Finland	Europe	2003	1991 - 2004	ptxP3
B2636	Finland	Europe	2003	1991 - 2004	ptxP3
B2637	Finland	Europe	2003	1991 - 2004	ptxP3
B2638	Finland	Europe	2003	1991 - 2004	ptxP3
B2639	Finland	Europe	2003	1991 - 2004	ptxP3
B2640	Finland	Europe	2003	1991 - 2004	ptxP3
B2641	Finland	Europe	2003	1991 - 2004	ptxP3
B2643	Finland	Europe	2003	1991 - 2004	ptxP1
B2644	Finland	Europe	2003	1991 - 2004	ptxP3
B2645	Finland	Europe	2003	1991 - 2004	ptxP3
B2646	Finland	Europe	2003	1991 - 2004	ptxP3
B2647	Finland	Europe	2003	1991 - 2004	ptxP3
B2648	Finland	Europe	2003	1991 - 2004	ptxP1
B2649	Finland	Europe	2003	1991 - 2004	ptxP3
B2650	Finland	Europe	2003	1991 - 2004	ptxP3
B2651	Finland	Europe	2003	1991 - 2004	ptxP1
B2654	Finland	Europe	2003	1991 - 2004	ptxP3
B2656	Finland	Europe	2003	1991 - 2004	ptxP3
B2657	Finland	Europe	2003	1991 - 2004	ptxP1
B2659	Finland	Europe	2003	1991 - 2004	ptxP3
B2660	Finland	Europe	2003	1991 - 2004	ptxP3
B2661	Finland	Europe	2003	1991 - 2004	ptxP3
B2663	Finland	Europe	2003	1991 - 2004	ptxP3
B2664	Finland	Europe	2003	1991 - 2004	ptxP3
B2666	Finland	Europe	2003	1991 - 2004	ptxP3
B2667	Finland	Europe	2003	1991 - 2004	ptxP3
B2668	Finland	Europe	2003	1991 - 2004	ptxP3
B2669	Finland	Europe	2003	1991 - 2004	ptxP3
B2671	Finland	Europe	2003	1991 - 2004	ptxP3
B2672	Finland	Europe	2003	1991 - 2004	ptxP3
B2673	Finland	Europe	2003	1991 - 2004	ptxP3
B2674	Finland	Europe	2003	1991 - 2004	ptxP3
B2677	Finland	Europe	2003	1991 - 2004	ptxP3
B2678	Finland	Europe	2003	1991 - 2004	ptxP3
B2679	Finland	Europe	2003	1991 - 2004	ptxP3
B2681	Finland	Europe	2003	1991 - 2004	ptxP3
B2682	Finland	Europe	2003	1991 - 2004	ptxP3
B2683	Finland	Europe	2003	1991 - 2004	ptxP3
B2684	Finland	Europe	2003	1991 - 2004	ptxP3
B2686	Finland	Europe	2003	1991 - 2004	ptxP3
B2687	Finland	Europe	2003	1991 - 2004	ptxP1
B2689	Finland	Europe	2003	1991 - 2004	ptxP1
B2690	Finland	Europe	2003	1991 - 2004	ptxP1
B2691	Finland	Europe	2003	1991 - 2004	ptxP1
B2692	Finland	Europe	2003	1991 - 2004	ptxP3
B2693	Finland	Europe	2003	1991 - 2004	ptxP3
B2694	Finland	Europe	2003	1991 - 2004	ptxP3
B2696	Finland	Europe	2003	1991 - 2004	ptxP1
B2697	Finland	Europe	2003	1991 - 2004	ptxP3
B2698	Finland	Europe	2003	1991 - 2004	ptxP3
B2699	Finland	Europe	2003	1991 - 2004	ptxP3
B2700	Finland	Europe	2003	1991 - 2004	ptxP3
B2702	Finland	Europe	2003	1991 - 2004	ptxP3
B2703	Finland	Europe	2003	1991 - 2004	ptxP3
B2705	Finland	Europe	2003	1991 - 2004	ptxP3
B2706	Finland	Europe	2003	1991 - 2004	ptxP1
B2707	Finland	Europe	2003	1991 - 2004	ptxP1
B2708	Finland	Europe	2003	1991 - 2004	ptxP3
B2709	Finland	Europe	2003	1991 - 2004	ptxP3
B2711	Finland	Europe	2003	1991 - 2004	ptxP1
B2712	Finland	Europe	2003	1991 - 2004	ptxP3
B2713	Finland	Europe	2003	1991 - 2004	ptxP1
B2714	Finland	Europe	2003	1991 - 2004	ptxP3
B2633	Finland	Europe	2003	1991 - 2004	ptxP3
B2642	Finland	Europe	2003	1991 - 2004	ptxP1
B2652	Finland	Europe	2003	1991 - 2004	ptxP3
B2655	Finland	Europe	2003	1991 - 2004	ptxP3
B2658	Finland	Europe	2003	1991 - 2004	ptxP3
B2670	Finland	Europe	2003	1991 - 2004	ptxP3
B2675	Finland	Europe	2003	1991 - 2004	ptxP3
B2676	Finland	Europe	2003	1991 - 2004	ptxP3
B2688	Finland	Europe	2003	1991 - 2004	ptxP3
B2695	Finland	Europe	2003	1991 - 2004	ptxP3
B2701	Finland	Europe	2003	1991 - 2004	ptxP3
B2662	Finland	Europe	2003	1991 - 2004	ptxP3
B2665	Finland	Europe	2003	1991 - 2004	ptxP3
B2680	Finland	Europe	2003	1991 - 2004	ptxP3
B2704	Finland	Europe	2003	1991 - 2004	ptxP3
B2780	Finland	Europe	2004	1991 - 2004	ptxP3
B2783	Finland	Europe	2004	1991 - 2004	ptxP1
B2784	Finland	Europe	2004	1991 - 2004	ptxP1
B2785	Finland	Europe	2004	1991 - 2004	ptxP3
B2787	Finland	Europe	2004	1991 - 2004	ptxP1
B2789	Finland	Europe	2004	1991 - 2004	ptxP3
B2790	Finland	Europe	2004	1991 - 2004	ptxP3
B2791	Finland	Europe	2004	1991 - 2004	ptxP3
B2792	Finland	Europe	2004	1991 - 2004	ptxP1
B2794	Finland	Europe	2004	1991 - 2004	ptxP3
B2795	Finland	Europe	2004	1991 - 2004	ptxP1
B2796	Finland	Europe	2004	1991 - 2004	ptxP1
B2797	Finland	Europe	2004	1991 - 2004	ptxP3
B2798	Finland	Europe	2004	1991 - 2004	ptxP3
B2799	Finland	Europe	2004	1991 - 2004	ptxP3
B2800	Finland	Europe	2004	1991 - 2004	ptxP1
B2802	Finland	Europe	2004	1991 - 2004	ptxP3
B2864	Finland	Europe	2004	1991 - 2004	ptxP3
B2867	Finland	Europe	2004	1991 - 2004	ptxP1
B2869	Finland	Europe	2004	1991 - 2004	ptxP1
B2870	Finland	Europe	2004	1991 - 2004	ptxP1
B2872	Finland	Europe	2004	1991 - 2004	ptxP3
B2873	Finland	Europe	2004	1991 - 2004	ptxP3
B2874	Finland	Europe	2004	1991 - 2004	ptxP3
B2876	Finland	Europe	2004	1991 - 2004	ptxP1
B2877	Finland	Europe	2004	1991 - 2004	ptxP3
B2878	Finland	Europe	2004	1991 - 2004	ptxP3
B2879	Finland	Europe	2004	1991 - 2004	ptxP3
B2881	Finland	Europe	2004	1991 - 2004	ptxP1
B2882	Finland	Europe	2004	1991 - 2004	ptxP3
B2883	Finland	Europe	2004	1991 - 2004	ptxP1
B2779	Finland	Europe	2004	1991 - 2004	ptxP3
B2801	Finland	Europe	2004	1991 - 2004	ptxP1
B2871	Finland	Europe	2004	1991 - 2004	ptxP3
B2781	Finland	Europe	2004	1991 - 2004	ptxP3
B2786	Finland	Europe	2004	1991 - 2004	ptxP1
B2793	Finland	Europe	2004	1991 - 2004	ptxP1
B2865	Finland	Europe	2004	1991 - 2004	ptxP1
B2866	Finland	Europe	2004	1991 - 2004	ptxP3
B2868	Finland	Europe	2004	1991 - 2004	ptxP3
B2875	Finland	Europe	2004	1991 - 2004	ptxP3
B2880	Finland	Europe	2004	1991 - 2004	ptxP1
B1090	France	Europe	1950	1935 to 1990	ptxP2
B1092	France	Europe	1950	1935 to 1990	ptxP2
B1067	France	Europe	1950	1935 to 1990	ptxP1
B1091	France	Europe	1950	1935 to 1990	ptxP1
B1128	France	Europe	1954	1935 to 1990	ptxP2
B1080	France	Europe	1991	1991 - 2004	ptxP1
B1070	France	Europe	1992	1991 - 2004	ptxP1
B1072	France	Europe	1992	1991 - 2004	ptxP1
B1115	France	Europe	1992	1991 - 2004	ptxP1
B1073	France	Europe	1993	1991 - 2004	ptxP3
B1075	France	Europe	1993	1991 - 2004	ptxP1
B1076	France	Europe	1993	1991 - 2004	ptxP1
B1078	France	Europe	1993	1991 - 2004	ptxP1
B1081	France	Europe	1993	1991 - 2004	ptxP1
B1083	France	Europe	1993	1991 - 2004	ptxP1
B1085	France	Europe	1993	1991 - 2004	ptxP3
B1086	France	Europe	1993	1991 - 2004	ptxP3
B1088	France	Europe	1993	1991 - 2004	ptxP1
B1120	France	Europe	1993	1991 - 2004	ptxP4
B1071	France	Europe	1993	1991 - 2004	ptxP1
B1074	France	Europe	1993	1991 - 2004	ptxP1
B1077	France	Europe	1993	1991 - 2004	ptxP1
B1084	France	Europe	1993	1991 - 2004	ptxP1
B1068	France	Europe	1994	1991 - 2004	ptxP1
B1082	France	Europe	1994	1991 - 2004	ptxP1
B1087	France	Europe	1994	1991 - 2004	ptxP1
B1089	France	Europe	1994	1991 - 2004	ptxP1
B1117	France	Europe	1994	1991 - 2004	ptxP1
B1079	France	Europe	1994	1991 - 2004	ptxP1
B1116	France	Europe	1994	1991 - 2004	ptxP1
B1069	France	Europe	1994	1991 - 2004	ptxP1
B1118	France	Europe	1995	1991 - 2004	ptxP1
B1119	France	Europe	1995	1991 - 2004	ptxP1
B1122	France	Europe	1996	1991 - 2004	ptxP1
B1123	France	Europe	1996	1991 - 2004	ptxP1
B1125	France	Europe	1996	1991 - 2004	ptxP3
B1127	France	Europe	1996	1991 - 2004	ptxP1
B1124	France	Europe	1996	1991 - 2004	ptxP1
B1126	France	Europe	1996	1991 - 2004	ptxP1
B2147	France	Europe	1998	1991 - 2004	ptxP3
B2140	France	Europe	1999	1991 - 2004	ptxP1
B2142	France	Europe	1999	1991 - 2004	ptxP1
B2143	France	Europe	1999	1991 - 2004	ptxP3
B2144	France	Europe	1999	1991 - 2004	ptxP3
B2145	France	Europe	1999	1991 - 2004	ptxP3
B2148	France	Europe	1999	1991 - 2004	ptxP1
B2149	France	Europe	1999	1991 - 2004	ptxP3
B2151	France	Europe	1999	1991 - 2004	ptxP3
B2152	France	Europe	1999	1991 - 2004	ptxP3
B2153	France	Europe	1999	1991 - 2004	ptxP3
B2154	France	Europe	1999	1991 - 2004	ptxP1
B2156	France	Europe	1999	1991 - 2004	ptxP3
B2157	France	Europe	1999	1991 - 2004	ptxP3
B2158	France	Europe	1999	1991 - 2004	ptxP3
B2160	France	Europe	1999	1991 - 2004	ptxP3
B2150	France	Europe	1999	1991 - 2004	ptxP1
B2155	France	Europe	1999	1991 - 2004	ptxP3
B2146	France	Europe	1999	1991 - 2004	ptxP3
B2141	France	Europe	2000	1991 - 2004	ptxP3
B2159	France	Europe	2000	1991 - 2004	ptxP3
B2187	Germany	Europe	2000	1991 - 2004	ptxP1
B2188	Germany	Europe	2000	1991 - 2004	ptxP3
B2191	Germany	Europe	2000	1991 - 2004	ptxP3
B2194	Germany	Europe	2000	1991 - 2004	ptxP3
B2195	Germany	Europe	2000	1991 - 2004	ptxP3
B2197	Germany	Europe	2000	1991 - 2004	ptxP3
B2199	Germany	Europe	2000	1991 - 2004	ptxP3
B2192	Germany	Europe	2000	1991 - 2004	ptxP3
B2190	Germany	Europe	2000	1991 - 2004	ptxP1
B2193	Germany	Europe	2000	1991 - 2004	ptxP1
B2198	Germany	Europe	2000	1991 - 2004	ptxP3
B2218	Germany	Europe	2001	1991 - 2004	ptxP3
B2220	Germany	Europe	2001	1991 - 2004	ptxP3
B2221	Germany	Europe	2001	1991 - 2004	ptxP3
B2222	Germany	Europe	2001	1991 - 2004	ptxP3
B2219	Germany	Europe	2001	1991 - 2004	ptxP1
B2200	Germany	Europe	2001	1991 - 2004	ptxP3
B2730	Germany	Europe	2004	1991 - 2004	ptxP3
B0907	Italy	Europe	1994	1991 - 2004	ptxP1
B0908	Italy	Europe	1994	1991 - 2004	ptxP1
B0922	Italy	Europe	1994	1991 - 2004	ptxP1
B0938	Italy	Europe	1994	1991 - 2004	ptxP1
B0935	Italy	Europe	1994	1991 - 2004	ptxP5
B0916	Italy	Europe	1995	1991 - 2004	ptxP1
B1133	Italy	Europe	1995	1991 - 2004	ptxP1
B1146	Italy	Europe	1995	1991 - 2004	ptxP1
B0912	Italy	Europe	1995	1991 - 2004	ptxP1
B1148	Italy	Europe	1995	1991 - 2004	ptxP1
B0286	Japan	Asia	1972	1935 to 1990	ptxP1
B0283	Japan	Asia	1985	1935 to 1990	ptxP1
B0282	Japan	Asia	1985	1935 to 1990	ptxP1
B0292	Japan	Asia	1985	1935 to 1990	ptxP1
B0371	Japan	Asia	1989	1935 to 1990	ptxP1
B0370	Japan	Asia	1990	1935 to 1990	ptxP1
B0373	Japan	Asia	1990	1935 to 1990	ptxP1
B1030	Japan	Asia	1993	1991 - 2004	ptxP1
B1031	Japan	Asia	1993	1991 - 2004	ptxP1
B1034	Japan	Asia	1993	1991 - 2004	ptxP1
B1037	Japan	Asia	1994	1991 - 2004	ptxP1
B1038	Japan	Asia	1994	1991 - 2004	ptxP3
B0369	Japan	Asia	1994	1991 - 2004	ptxP1
B1039	Japan	Asia	1995	1991 - 2004	ptxP1
B1045	Japan	Asia	1995	1991 - 2004	ptxP8
B1042	Japan	Asia	1995	1991 - 2004	ptxP1
B1047	Japan	Asia	1995	1991 - 2004	ptxP1
B1050	Japan	Asia	1996	1991 - 2004	ptxP1
B1055	Japan	Asia	1996	1991 - 2004	ptxP3
B1057	Japan	Asia	1996	1991 - 2004	ptxP1
B1051	Japan	Asia	1996	1991 - 2004	ptxP1
B0558	Netherlands	Netherlands	1949	1935 to 1990	ptxP1
B1195	Netherlands	Netherlands	1949	1935 to 1990	ptxP1
B0342	Netherlands	Netherlands	1950	1935 to 1990	ptxP1
B0497	Netherlands	Netherlands	1950	1935 to 1990	ptxP2
B0562	Netherlands	Netherlands	1950	1935 to 1990	ptxP1
B0564	Netherlands	Netherlands	1950	1935 to 1990	ptxP2
B1193	Netherlands	Netherlands	1950	1935 to 1990	ptxP2
B1198	Netherlands	Netherlands	1950	1935 to 1990	ptxP2
B1200	Netherlands	Netherlands	1950	1935 to 1990	ptxP1
B1197	Netherlands	Netherlands	1950	1935 to 1990	ptxP1
B0496	Netherlands	Netherlands	1950	1935 to 1990	ptxP2
B0568	Netherlands	Netherlands	1950	1935 to 1990	ptxP1
B0335	Netherlands	Netherlands	1951	1935 to 1990	ptxP2
B0567	Netherlands	Netherlands	1951	1935 to 1990	ptxP2
B0569	Netherlands	Netherlands	1951	1935 to 1990	ptxP2
B1202	Netherlands	Netherlands	1951	1935 to 1990	ptxP1
B0334	Netherlands	Netherlands	1951	1935 to 1990	ptxP1
B0296	Netherlands	Netherlands	1952	1935 to 1990	ptxP1
B0336	Netherlands	Netherlands	1952	1935 to 1990	ptxP1
B0572	Netherlands	Netherlands	1952	1935 to 1990	ptxP1
B0570	Netherlands	Netherlands	1952	1935 to 1990	ptxP1
B0441	Netherlands	Netherlands	1952	1935 to 1990	ptxP2
B1207	Netherlands	Netherlands	1953	1935 to 1990	ptxP2
B0442	Netherlands	Netherlands	1954	1935 to 1990	ptxP4
B1378	Netherlands	Netherlands	1955	1935 to 1990	ptxP2
B1384	Netherlands	Netherlands	1957	1935 to 1990	ptxP2
B1365	Netherlands	Netherlands	1958	1935 to 1990	ptxP1
B0573	Netherlands	Netherlands	1965	1935 to 1990	ptxP1
B1317	Netherlands	Netherlands	1965	1935 to 1990	ptxP1
B1367	Netherlands	Netherlands	1965	1935 to 1990	ptxP1
B1370	Netherlands	Netherlands	1965	1935 to 1990	ptxP1
B1374	Netherlands	Netherlands	1965	1935 to 1990	ptxP1
B1375	Netherlands	Netherlands	1965	1935 to 1990	ptxP1
B1376	Netherlands	Netherlands	1965	1935 to 1990	ptxP1
B1208	Netherlands	Netherlands	1965	1935 to 1990	ptxP1
B1368	Netherlands	Netherlands	1965	1935 to 1990	ptxP1
B1371	Netherlands	Netherlands	1965	1935 to 1990	ptxP1
B0574	Netherlands	Netherlands	1966	1935 to 1990	ptxP1
B1210	Netherlands	Netherlands	1966	1935 to 1990	ptxP1
B1211	Netherlands	Netherlands	1966	1935 to 1990	ptxP1
B1366	Netherlands	Netherlands	1966	1935 to 1990	ptxP1
B1372	Netherlands	Netherlands	1966	1935 to 1990	ptxP1
B0575	Netherlands	Netherlands	1966	1935 to 1990	ptxP1
B1217	Netherlands	Netherlands	1966	1935 to 1990	ptxP1
B0576	Netherlands	Netherlands	1967	1935 to 1990	ptxP1
B1213	Netherlands	Netherlands	1967	1935 to 1990	ptxP1
B1369	Netherlands	Netherlands	1967	1935 to 1990	ptxP1
B0578	Netherlands	Netherlands	1968	1935 to 1990	ptxP1
B0579	Netherlands	Netherlands	1969	1935 to 1990	ptxP1
B0580	Netherlands	Netherlands	1969	1935 to 1990	ptxP1
B1219	Netherlands	Netherlands	1969	1935 to 1990	ptxP1
B0581	Netherlands	Netherlands	1970	1935 to 1990	ptxP1
B0582	Netherlands	Netherlands	1972	1935 to 1990	ptxP1
B0583	Netherlands	Netherlands	1976	1935 to 1990	ptxP1
B0584	Netherlands	Netherlands	1977	1935 to 1990	ptxP6
B0585	Netherlands	Netherlands	1977	1935 to 1990	ptxP6
B3006	Netherlands	Netherlands	1977	1935 to 1990	ptxP1
B1223	Netherlands	Netherlands	1977	1935 to 1990	ptxP1
B0295	Netherlands	Netherlands	1978	1935 to 1990	ptxP1
B0440	Netherlands	Netherlands	1978	1935 to 1990	ptxP1
B0588	Netherlands	Netherlands	1980	1935 to 1990	ptxP1
B0589	Netherlands	Netherlands	1980	1935 to 1990	ptxP1
B0590	Netherlands	Netherlands	1980	1935 to 1990	ptxP1
B0664	Netherlands	Netherlands	1980	1935 to 1990	ptxP1
B0665	Netherlands	Netherlands	1980	1935 to 1990	ptxP1
B0674	Netherlands	Netherlands	1980	1935 to 1990	ptxP1
B1225	Netherlands	Netherlands	1980	1935 to 1990	ptxP1
B3008	Netherlands	Netherlands	1980	1935 to 1990	ptxP1
B3009	Netherlands	Netherlands	1980	1935 to 1990	ptxP1
B3010	Netherlands	Netherlands	1980	1935 to 1990	ptxP1
B3011	Netherlands	Netherlands	1980	1935 to 1990	ptxP1
B3012	Netherlands	Netherlands	1980	1935 to 1990	ptxP1
B3013	Netherlands	Netherlands	1980	1935 to 1990	ptxP1
B3014	Netherlands	Netherlands	1980	1935 to 1990	ptxP1
B0586	Netherlands	Netherlands	1980	1935 to 1990	ptxP1
B0587	Netherlands	Netherlands	1980	1935 to 1990	ptxP1
B0666	Netherlands	Netherlands	1980	1935 to 1990	ptxP1
B3007	Netherlands	Netherlands	1980	1935 to 1990	ptxP1
B0667	Netherlands	Netherlands	1981	1935 to 1990	ptxP1
B0670	Netherlands	Netherlands	1981	1935 to 1990	ptxP1
B0672	Netherlands	Netherlands	1981	1935 to 1990	ptxP1
B0673	Netherlands	Netherlands	1981	1935 to 1990	ptxP1
B0675	Netherlands	Netherlands	1981	1935 to 1990	ptxP1
B0676	Netherlands	Netherlands	1981	1935 to 1990	ptxP1
B0678	Netherlands	Netherlands	1981	1935 to 1990	ptxP1
B0679	Netherlands	Netherlands	1981	1935 to 1990	ptxP1
B0681	Netherlands	Netherlands	1981	1935 to 1990	ptxP1
B0682	Netherlands	Netherlands	1981	1935 to 1990	ptxP1
B0680	Netherlands	Netherlands	1981	1935 to 1990	ptxP1
B0668	Netherlands	Netherlands	1981	1935 to 1990	ptxP1
B0669	Netherlands	Netherlands	1981	1935 to 1990	ptxP1
B0671	Netherlands	Netherlands	1981	1935 to 1990	ptxP1
B0677	Netherlands	Netherlands	1981	1935 to 1990	ptxP1
B0592	Netherlands	Netherlands	1982	1935 to 1990	ptxP1
B0684	Netherlands	Netherlands	1982	1935 to 1990	ptxP1
B0686	Netherlands	Netherlands	1982	1935 to 1990	ptxP1
B0688	Netherlands	Netherlands	1982	1935 to 1990	ptxP1
B0689	Netherlands	Netherlands	1982	1935 to 1990	ptxP1
B0691	Netherlands	Netherlands	1982	1935 to 1990	ptxP1
B0692	Netherlands	Netherlands	1982	1935 to 1990	ptxP1
B0685	Netherlands	Netherlands	1982	1935 to 1990	ptxP1
B0690	Netherlands	Netherlands	1982	1935 to 1990	ptxP1
B0693	Netherlands	Netherlands	1982	1935 to 1990	ptxP1
B0594	Netherlands	Netherlands	1983	1935 to 1990	ptxP1
B0737	Netherlands	Netherlands	1983	1935 to 1990	ptxP1
B0738	Netherlands	Netherlands	1983	1935 to 1990	ptxP1
B0740	Netherlands	Netherlands	1983	1935 to 1990	ptxP1
B0593	Netherlands	Netherlands	1983	1935 to 1990	ptxP1
B0739	Netherlands	Netherlands	1983	1935 to 1990	ptxP1
B0011	Netherlands	Netherlands	1984	1935 to 1990	ptxP1
B0741	Netherlands	Netherlands	1984	1935 to 1990	ptxP1
B0742	Netherlands	Netherlands	1984	1935 to 1990	ptxP1
B0743	Netherlands	Netherlands	1984	1935 to 1990	ptxP1
B0745	Netherlands	Netherlands	1984	1935 to 1990	ptxP1
B0746	Netherlands	Netherlands	1984	1935 to 1990	ptxP1
B2926	Netherlands	Netherlands	1984	1935 to 1990	ptxP1
B2927	Netherlands	Netherlands	1984	1935 to 1990	ptxP1
B2930	Netherlands	Netherlands	1984	1935 to 1990	ptxP1
B2931	Netherlands	Netherlands	1984	1935 to 1990	ptxP1
B2932	Netherlands	Netherlands	1984	1935 to 1990	ptxP1
B2933	Netherlands	Netherlands	1984	1935 to 1990	ptxP1
B2936	Netherlands	Netherlands	1984	1935 to 1990	ptxP1
B2937	Netherlands	Netherlands	1984	1935 to 1990	ptxP1
B2938	Netherlands	Netherlands	1984	1935 to 1990	ptxP1
B2928	Netherlands	Netherlands	1984	1935 to 1990	ptxP1
B2935	Netherlands	Netherlands	1984	1935 to 1990	ptxP1
B0744	Netherlands	Netherlands	1984	1935 to 1990	ptxP1
B2929	Netherlands	Netherlands	1984	1935 to 1990	ptxP1
B2934	Netherlands	Netherlands	1984	1935 to 1990	ptxP1
B0017	Netherlands	Netherlands	1985	1935 to 1990	ptxP1
B0748	Netherlands	Netherlands	1985	1935 to 1990	ptxP1
B0749	Netherlands	Netherlands	1985	1935 to 1990	ptxP1
B0751	Netherlands	Netherlands	1985	1935 to 1990	ptxP1
B0752	Netherlands	Netherlands	1985	1935 to 1990	ptxP1
B2939	Netherlands	Netherlands	1985	1935 to 1990	ptxP1
B2940	Netherlands	Netherlands	1985	1935 to 1990	ptxP1
B2941	Netherlands	Netherlands	1985	1935 to 1990	ptxP1
B2942	Netherlands	Netherlands	1985	1935 to 1990	ptxP1
B2943	Netherlands	Netherlands	1985	1935 to 1990	ptxP1
B2945	Netherlands	Netherlands	1985	1935 to 1990	ptxP1
B2946	Netherlands	Netherlands	1985	1935 to 1990	ptxP1
B2948	Netherlands	Netherlands	1985	1935 to 1990	ptxP1
B2949	Netherlands	Netherlands	1985	1935 to 1990	ptxP1
B0012	Netherlands	Netherlands	1985	1935 to 1990	ptxP1
B0595	Netherlands	Netherlands	1985	1935 to 1990	ptxP1
B0747	Netherlands	Netherlands	1985	1935 to 1990	ptxP1
B2944	Netherlands	Netherlands	1985	1935 to 1990	ptxP1
B2947	Netherlands	Netherlands	1985	1935 to 1990	ptxP1
B0750	Netherlands	Netherlands	1985	1935 to 1990	ptxP1
B0753	Netherlands	Netherlands	1986	1935 to 1990	ptxP1
B0754	Netherlands	Netherlands	1986	1935 to 1990	ptxP1
B0756	Netherlands	Netherlands	1986	1935 to 1990	ptxP1
B0757	Netherlands	Netherlands	1986	1935 to 1990	ptxP1
B0758	Netherlands	Netherlands	1986	1935 to 1990	ptxP1
B2951	Netherlands	Netherlands	1986	1935 to 1990	ptxP1
B2953	Netherlands	Netherlands	1986	1935 to 1990	ptxP1
B2954	Netherlands	Netherlands	1986	1935 to 1990	ptxP1
B2955	Netherlands	Netherlands	1986	1935 to 1990	ptxP1
B2956	Netherlands	Netherlands	1986	1935 to 1990	ptxP1
B2957	Netherlands	Netherlands	1986	1935 to 1990	ptxP1
B2958	Netherlands	Netherlands	1986	1935 to 1990	ptxP1
B2961	Netherlands	Netherlands	1986	1935 to 1990	ptxP1
B2962	Netherlands	Netherlands	1986	1935 to 1990	ptxP1
B2950	Netherlands	Netherlands	1986	1935 to 1990	ptxP1
B2952	Netherlands	Netherlands	1986	1935 to 1990	ptxP1
B2959	Netherlands	Netherlands	1986	1935 to 1990	ptxP1
B2960	Netherlands	Netherlands	1986	1935 to 1990	ptxP1
B0755	Netherlands	Netherlands	1986	1935 to 1990	ptxP1
B0759	Netherlands	Netherlands	1986	1935 to 1990	ptxP1
B0760	Netherlands	Netherlands	1987	1935 to 1990	ptxP1
B0761	Netherlands	Netherlands	1987	1935 to 1990	ptxP1
B0763	Netherlands	Netherlands	1987	1935 to 1990	ptxP1
B0764	Netherlands	Netherlands	1987	1935 to 1990	ptxP1
B0766	Netherlands	Netherlands	1987	1935 to 1990	ptxP1
B0767	Netherlands	Netherlands	1987	1935 to 1990	ptxP1
B0768	Netherlands	Netherlands	1987	1935 to 1990	ptxP1
B2964	Netherlands	Netherlands	1987	1935 to 1990	ptxP1
B2966	Netherlands	Netherlands	1987	1935 to 1990	ptxP1
B2967	Netherlands	Netherlands	1987	1935 to 1990	ptxP1
B2968	Netherlands	Netherlands	1987	1935 to 1990	ptxP1
B2969	Netherlands	Netherlands	1987	1935 to 1990	ptxP1
B2970	Netherlands	Netherlands	1987	1935 to 1990	ptxP1
B2971	Netherlands	Netherlands	1987	1935 to 1990	ptxP1
B2963	Netherlands	Netherlands	1987	1935 to 1990	ptxP1
B2965	Netherlands	Netherlands	1987	1935 to 1990	ptxP1
B0762	Netherlands	Netherlands	1987	1935 to 1990	ptxP1
B0765	Netherlands	Netherlands	1987	1935 to 1990	ptxP1
B0769	Netherlands	Netherlands	1987	1935 to 1990	ptxP1
B0770	Netherlands	Netherlands	1987	1935 to 1990	ptxP1
B0826	Netherlands	Netherlands	1988	1935 to 1990	ptxP1
B0827	Netherlands	Netherlands	1988	1935 to 1990	ptxP1
B0829	Netherlands	Netherlands	1988	1935 to 1990	ptxP1
B0832	Netherlands	Netherlands	1988	1935 to 1990	ptxP1
B0833	Netherlands	Netherlands	1988	1935 to 1990	ptxP1
B0834	Netherlands	Netherlands	1988	1935 to 1990	ptxP1
B0835	Netherlands	Netherlands	1988	1935 to 1990	ptxP1
B0837	Netherlands	Netherlands	1988	1935 to 1990	ptxP1
B2972	Netherlands	Netherlands	1988	1935 to 1990	ptxP1
B2973	Netherlands	Netherlands	1988	1935 to 1990	ptxP3
B2974	Netherlands	Netherlands	1988	1935 to 1990	ptxP1
B0828	Netherlands	Netherlands	1988	1935 to 1990	ptxP1
B0830	Netherlands	Netherlands	1988	1935 to 1990	ptxP1
B0410	Netherlands	Netherlands	1988	1935 to 1990	ptxP1
B0836	Netherlands	Netherlands	1988	1935 to 1990	ptxP1
B0838	Netherlands	Netherlands	1989	1935 to 1990	ptxP1
B0840	Netherlands	Netherlands	1989	1935 to 1990	ptxP1
B0841	Netherlands	Netherlands	1989	1935 to 1990	ptxP1
B0843	Netherlands	Netherlands	1989	1935 to 1990	ptxP1
B0844	Netherlands	Netherlands	1989	1935 to 1990	ptxP1
B0845	Netherlands	Netherlands	1989	1935 to 1990	ptxP1
B0846	Netherlands	Netherlands	1989	1935 to 1990	ptxP1
B0849	Netherlands	Netherlands	1989	1935 to 1990	ptxP1
B0851	Netherlands	Netherlands	1989	1935 to 1990	ptxP1
B0852	Netherlands	Netherlands	1989	1935 to 1990	ptxP1
B0854	Netherlands	Netherlands	1989	1935 to 1990	ptxP1
B0855	Netherlands	Netherlands	1989	1935 to 1990	ptxP1
B0856	Netherlands	Netherlands	1989	1935 to 1990	ptxP1
B0857	Netherlands	Netherlands	1989	1935 to 1990	ptxP1
B0860	Netherlands	Netherlands	1989	1935 to 1990	ptxP10
B0861	Netherlands	Netherlands	1989	1935 to 1990	ptxP1
B0862	Netherlands	Netherlands	1989	1935 to 1990	ptxP1
B0863	Netherlands	Netherlands	1989	1935 to 1990	ptxP1
B0864	Netherlands	Netherlands	1989	1935 to 1990	ptxP1
B2975	Netherlands	Netherlands	1989	1935 to 1990	ptxP1
B2976	Netherlands	Netherlands	1989	1935 to 1990	ptxP1
B2978	Netherlands	Netherlands	1989	1935 to 1990	ptxP1
B0847	Netherlands	Netherlands	1989	1935 to 1990	ptxP1
B0850	Netherlands	Netherlands	1989	1935 to 1990	ptxP1
B0853	Netherlands	Netherlands	1989	1935 to 1990	ptxP1
B0865	Netherlands	Netherlands	1989	1935 to 1990	ptxP1
B2977	Netherlands	Netherlands	1989	1935 to 1990	ptxP1
B0389	Netherlands	Netherlands	1989	1935 to 1990	ptxP1
B0839	Netherlands	Netherlands	1989	1935 to 1990	ptxP1
B0842	Netherlands	Netherlands	1989	1935 to 1990	ptxP1
B0848	Netherlands	Netherlands	1989	1935 to 1990	ptxP1
B0858	Netherlands	Netherlands	1989	1935 to 1990	ptxP1
B0859	Netherlands	Netherlands	1989	1935 to 1990	ptxP3
B2979	Netherlands	Netherlands	1989	1935 to 1990	ptxP1
B0406	Netherlands	Netherlands	1990	1935 to 1990	ptxP1
B0866	Netherlands	Netherlands	1990	1935 to 1990	ptxP1
B0869	Netherlands	Netherlands	1990	1935 to 1990	ptxP3
B0870	Netherlands	Netherlands	1990	1935 to 1990	ptxP1
B0871	Netherlands	Netherlands	1990	1935 to 1990	ptxP1
B0872	Netherlands	Netherlands	1990	1935 to 1990	ptxP3
B0873	Netherlands	Netherlands	1990	1935 to 1990	ptxP1
B0875	Netherlands	Netherlands	1990	1935 to 1990	ptxP1
B0877	Netherlands	Netherlands	1990	1935 to 1990	ptxP1
B0879	Netherlands	Netherlands	1990	1935 to 1990	ptxP1
B0882	Netherlands	Netherlands	1990	1935 to 1990	ptxP3
B0883	Netherlands	Netherlands	1990	1935 to 1990	ptxP10
B0884	Netherlands	Netherlands	1990	1935 to 1990	ptxP3
B0885	Netherlands	Netherlands	1990	1935 to 1990	ptxP10
B2980	Netherlands	Netherlands	1990	1935 to 1990	ptxP1
B2981	Netherlands	Netherlands	1990	1935 to 1990	ptxP2
B2982	Netherlands	Netherlands	1990	1935 to 1990	ptxP2
B2985	Netherlands	Netherlands	1990	1935 to 1990	ptxP3
B0876	Netherlands	Netherlands	1990	1935 to 1990	ptxP1
B0878	Netherlands	Netherlands	1990	1935 to 1990	ptxP1
B0880	Netherlands	Netherlands	1990	1935 to 1990	ptxP1
B0391	Netherlands	Netherlands	1990	1935 to 1990	ptxP1
B0868	Netherlands	Netherlands	1990	1935 to 1990	ptxP1
B0881	Netherlands	Netherlands	1990	1935 to 1990	ptxP10
B0886	Netherlands	Netherlands	1990	1935 to 1990	ptxP1
B2983	Netherlands	Netherlands	1990	1935 to 1990	ptxP1
B2984	Netherlands	Netherlands	1990	1935 to 1990	ptxP1
B0887	Netherlands	Netherlands	1991	1991 - 2004	ptxP2
B0888	Netherlands	Netherlands	1991	1991 - 2004	ptxP1
B2225	Netherlands	Netherlands	1992	1991 - 2004	ptxP3
B2226	Netherlands	Netherlands	1992	1991 - 2004	ptxP1
B2228	Netherlands	Netherlands	1992	1991 - 2004	ptxP1
B2227	Netherlands	Netherlands	1992	1991 - 2004	ptxP3
B0411	Netherlands	Netherlands	1992	1991 - 2004	ptxP1
B0889	Netherlands	Netherlands	1992	1991 - 2004	ptxP1
B0891	Netherlands	Netherlands	1992	1991 - 2004	ptxP1
B0892	Netherlands	Netherlands	1992	1991 - 2004	ptxP1
B0893	Netherlands	Netherlands	1992	1991 - 2004	ptxP1
B0894	Netherlands	Netherlands	1992	1991 - 2004	ptxP1
B0895	Netherlands	Netherlands	1992	1991 - 2004	ptxP1
B0897	Netherlands	Netherlands	1992	1991 - 2004	ptxP1
B0899	Netherlands	Netherlands	1992	1991 - 2004	ptxP1
B0900	Netherlands	Netherlands	1992	1991 - 2004	ptxP1
B0901	Netherlands	Netherlands	1992	1991 - 2004	ptxP1
B0903	Netherlands	Netherlands	1992	1991 - 2004	ptxP1
B0904	Netherlands	Netherlands	1992	1991 - 2004	ptxP7
B2989	Netherlands	Netherlands	1992	1991 - 2004	ptxP1
B2990	Netherlands	Netherlands	1992	1991 - 2004	ptxP1
B0890	Netherlands	Netherlands	1992	1991 - 2004	ptxP1
B2991	Netherlands	Netherlands	1992	1991 - 2004	ptxP1
B0898	Netherlands	Netherlands	1992	1991 - 2004	ptxP1
B0902	Netherlands	Netherlands	1992	1991 - 2004	ptxP1
B2229	Netherlands	Netherlands	1993	1991 - 2004	ptxP1
B0392	Netherlands	Netherlands	1993	1991 - 2004	ptxP1
B0393	Netherlands	Netherlands	1993	1991 - 2004	ptxP1
B0394	Netherlands	Netherlands	1993	1991 - 2004	ptxP3
B0395	Netherlands	Netherlands	1993	1991 - 2004	ptxP1
B0396	Netherlands	Netherlands	1993	1991 - 2004	ptxP3
B0397	Netherlands	Netherlands	1993	1991 - 2004	ptxP1
B0398	Netherlands	Netherlands	1993	1991 - 2004	ptxP1
B0400	Netherlands	Netherlands	1993	1991 - 2004	ptxP1
B0401	Netherlands	Netherlands	1993	1991 - 2004	ptxP1
B0416	Netherlands	Netherlands	1993	1991 - 2004	ptxP1
B0417	Netherlands	Netherlands	1993	1991 - 2004	ptxP1
B0543	Netherlands	Netherlands	1993	1991 - 2004	ptxP1
B0544	Netherlands	Netherlands	1993	1991 - 2004	ptxP1
B0546	Netherlands	Netherlands	1993	1991 - 2004	ptxP1
B0547	Netherlands	Netherlands	1993	1991 - 2004	ptxP1
B0548	Netherlands	Netherlands	1993	1991 - 2004	ptxP3
B0550	Netherlands	Netherlands	1993	1991 - 2004	ptxP1
B0551	Netherlands	Netherlands	1993	1991 - 2004	ptxP1
B0552	Netherlands	Netherlands	1993	1991 - 2004	ptxP1
B0553	Netherlands	Netherlands	1993	1991 - 2004	ptxP1
B0554	Netherlands	Netherlands	1993	1991 - 2004	ptxP3
B0556	Netherlands	Netherlands	1993	1991 - 2004	ptxP1
B0557	Netherlands	Netherlands	1993	1991 - 2004	ptxP1
B0399	Netherlands	Netherlands	1993	1991 - 2004	ptxP3
B0549	Netherlands	Netherlands	1993	1991 - 2004	ptxP1
B0545	Netherlands	Netherlands	1993	1991 - 2004	ptxP1
B0343	Netherlands	Netherlands	1994	1991 - 2004	ptxP1
B0344	Netherlands	Netherlands	1994	1991 - 2004	ptxP1
B0345	Netherlands	Netherlands	1994	1991 - 2004	ptxP3
B0346	Netherlands	Netherlands	1994	1991 - 2004	ptxP1
B0349	Netherlands	Netherlands	1994	1991 - 2004	ptxP1
B0351	Netherlands	Netherlands	1994	1991 - 2004	ptxP1
B0352	Netherlands	Netherlands	1994	1991 - 2004	ptxP1
B0353	Netherlands	Netherlands	1994	1991 - 2004	ptxP1
B0354	Netherlands	Netherlands	1994	1991 - 2004	ptxP1
B0356	Netherlands	Netherlands	1994	1991 - 2004	ptxP1
B0359	Netherlands	Netherlands	1994	1991 - 2004	ptxP3
B0360	Netherlands	Netherlands	1994	1991 - 2004	ptxP1
B0361	Netherlands	Netherlands	1994	1991 - 2004	ptxP1
B0362	Netherlands	Netherlands	1994	1991 - 2004	ptxP1
B0365	Netherlands	Netherlands	1994	1991 - 2004	ptxP1
B0366	Netherlands	Netherlands	1994	1991 - 2004	ptxP1
B0368	Netherlands	Netherlands	1994	1991 - 2004	ptxP1
B0518	Netherlands	Netherlands	1994	1991 - 2004	ptxP3
B0521	Netherlands	Netherlands	1994	1991 - 2004	ptxP1
B0522	Netherlands	Netherlands	1994	1991 - 2004	ptxP3
B0523	Netherlands	Netherlands	1994	1991 - 2004	ptxP1
B0524	Netherlands	Netherlands	1994	1991 - 2004	ptxP1
B0526	Netherlands	Netherlands	1994	1991 - 2004	ptxP1
B0528	Netherlands	Netherlands	1994	1991 - 2004	ptxP1
B0529	Netherlands	Netherlands	1994	1991 - 2004	ptxP1
B0530	Netherlands	Netherlands	1994	1991 - 2004	ptxP1
B0531	Netherlands	Netherlands	1994	1991 - 2004	ptxP1
B0532	Netherlands	Netherlands	1994	1991 - 2004	ptxP1
B0533	Netherlands	Netherlands	1994	1991 - 2004	ptxP1
B0536	Netherlands	Netherlands	1994	1991 - 2004	ptxP1
B0538	Netherlands	Netherlands	1994	1991 - 2004	ptxP1
B0539	Netherlands	Netherlands	1994	1991 - 2004	ptxP3
B0540	Netherlands	Netherlands	1994	1991 - 2004	ptxP1
B0541	Netherlands	Netherlands	1994	1991 - 2004	ptxP3
B0542	Netherlands	Netherlands	1994	1991 - 2004	ptxP1
B0358	Netherlands	Netherlands	1994	1991 - 2004	ptxP3
B0520	Netherlands	Netherlands	1994	1991 - 2004	ptxP1
B0525	Netherlands	Netherlands	1994	1991 - 2004	ptxP1
B0537	Netherlands	Netherlands	1994	1991 - 2004	ptxP1
B0350	Netherlands	Netherlands	1994	1991 - 2004	ptxP1
B0355	Netherlands	Netherlands	1994	1991 - 2004	ptxP1
B0363	Netherlands	Netherlands	1994	1991 - 2004	ptxP1
B0519	Netherlands	Netherlands	1994	1991 - 2004	ptxP1
B0527	Netherlands	Netherlands	1994	1991 - 2004	ptxP1
B0534	Netherlands	Netherlands	1994	1991 - 2004	ptxP1
B0597	Netherlands	Netherlands	1995	1991 - 2004	ptxP1
B0598	Netherlands	Netherlands	1995	1991 - 2004	ptxP1
B0601	Netherlands	Netherlands	1995	1991 - 2004	ptxP1
B0602	Netherlands	Netherlands	1995	1991 - 2004	ptxP1
B0603	Netherlands	Netherlands	1995	1991 - 2004	ptxP1
B0604	Netherlands	Netherlands	1995	1991 - 2004	ptxP1
B0606	Netherlands	Netherlands	1995	1991 - 2004	ptxP3
B0607	Netherlands	Netherlands	1995	1991 - 2004	ptxP3
B0608	Netherlands	Netherlands	1995	1991 - 2004	ptxP3
B0609	Netherlands	Netherlands	1995	1991 - 2004	ptxP3
B0610	Netherlands	Netherlands	1995	1991 - 2004	ptxP1
B0611	Netherlands	Netherlands	1995	1991 - 2004	ptxP1
B0612	Netherlands	Netherlands	1995	1991 - 2004	ptxP1
B0613	Netherlands	Netherlands	1995	1991 - 2004	ptxP3
B0596	Netherlands	Netherlands	1995	1991 - 2004	ptxP3
B0605	Netherlands	Netherlands	1995	1991 - 2004	ptxP1
B0599	Netherlands	Netherlands	1995	1991 - 2004	ptxP1
B0600	Netherlands	Netherlands	1995	1991 - 2004	ptxP3
B0638	Netherlands	Netherlands	1996	1991 - 2004	ptxP1
B0640	Netherlands	Netherlands	1996	1991 - 2004	ptxP1
B0642	Netherlands	Netherlands	1996	1991 - 2004	ptxP1
B0643	Netherlands	Netherlands	1996	1991 - 2004	ptxP1
B0645	Netherlands	Netherlands	1996	1991 - 2004	ptxP1
B0647	Netherlands	Netherlands	1996	1991 - 2004	ptxP1
B0649	Netherlands	Netherlands	1996	1991 - 2004	ptxP3
B0652	Netherlands	Netherlands	1996	1991 - 2004	ptxP1
B0653	Netherlands	Netherlands	1996	1991 - 2004	ptxP3
B0654	Netherlands	Netherlands	1996	1991 - 2004	ptxP1
B0655	Netherlands	Netherlands	1996	1991 - 2004	ptxP1
B0656	Netherlands	Netherlands	1996	1991 - 2004	ptxP1
B0658	Netherlands	Netherlands	1996	1991 - 2004	ptxP1
B0659	Netherlands	Netherlands	1996	1991 - 2004	ptxP1
B0660	Netherlands	Netherlands	1996	1991 - 2004	ptxP1
B0661	Netherlands	Netherlands	1996	1991 - 2004	ptxP1
B0662	Netherlands	Netherlands	1996	1991 - 2004	ptxP1
B0772	Netherlands	Netherlands	1996	1991 - 2004	ptxP1
B0773	Netherlands	Netherlands	1996	1991 - 2004	ptxP1
B0774	Netherlands	Netherlands	1996	1991 - 2004	ptxP3
B0775	Netherlands	Netherlands	1996	1991 - 2004	ptxP1
B0777	Netherlands	Netherlands	1996	1991 - 2004	ptxP1
B0778	Netherlands	Netherlands	1996	1991 - 2004	ptxP3
B0779	Netherlands	Netherlands	1996	1991 - 2004	ptxP1
B0781	Netherlands	Netherlands	1996	1991 - 2004	ptxP1
B0782	Netherlands	Netherlands	1996	1991 - 2004	ptxP1
B0784	Netherlands	Netherlands	1996	1991 - 2004	ptxP1
B0785	Netherlands	Netherlands	1996	1991 - 2004	ptxP1
B0788	Netherlands	Netherlands	1996	1991 - 2004	ptxP3
B0789	Netherlands	Netherlands	1996	1991 - 2004	ptxP3
B0790	Netherlands	Netherlands	1996	1991 - 2004	ptxP1
B0791	Netherlands	Netherlands	1996	1991 - 2004	ptxP1
B0793	Netherlands	Netherlands	1996	1991 - 2004	ptxP1
B0794	Netherlands	Netherlands	1996	1991 - 2004	ptxP1
B0795	Netherlands	Netherlands	1996	1991 - 2004	ptxP1
B0796	Netherlands	Netherlands	1996	1991 - 2004	ptxP1
B0797	Netherlands	Netherlands	1996	1991 - 2004	ptxP3
B0799	Netherlands	Netherlands	1996	1991 - 2004	ptxP1
B0800	Netherlands	Netherlands	1996	1991 - 2004	ptxP1
B0939	Netherlands	Netherlands	1996	1991 - 2004	ptxP1
B0940	Netherlands	Netherlands	1996	1991 - 2004	ptxP1
B0941	Netherlands	Netherlands	1996	1991 - 2004	ptxP1
B0942	Netherlands	Netherlands	1996	1991 - 2004	ptxP1
B0944	Netherlands	Netherlands	1996	1991 - 2004	ptxP1
B0945	Netherlands	Netherlands	1996	1991 - 2004	ptxP1
B0946	Netherlands	Netherlands	1996	1991 - 2004	ptxP1
B0948	Netherlands	Netherlands	1996	1991 - 2004	ptxP1
B0950	Netherlands	Netherlands	1996	1991 - 2004	ptxP1
B0951	Netherlands	Netherlands	1996	1991 - 2004	ptxP1
B0952	Netherlands	Netherlands	1996	1991 - 2004	ptxP1
B0953	Netherlands	Netherlands	1996	1991 - 2004	ptxP1
B0954	Netherlands	Netherlands	1996	1991 - 2004	ptxP1
B1705	Netherlands	Netherlands	1996	1991 - 2004	ptxP1
B0646	Netherlands	Netherlands	1996	1991 - 2004	ptxP1
B0657	Netherlands	Netherlands	1996	1991 - 2004	ptxP3
B0792	Netherlands	Netherlands	1996	1991 - 2004	ptxP3
B0798	Netherlands	Netherlands	1996	1991 - 2004	ptxP1
B0943	Netherlands	Netherlands	1996	1991 - 2004	ptxP1
B0947	Netherlands	Netherlands	1996	1991 - 2004	ptxP1
B0955	Netherlands	Netherlands	1996	1991 - 2004	ptxP1
B0639	Netherlands	Netherlands	1996	1991 - 2004	ptxP1
B0641	Netherlands	Netherlands	1996	1991 - 2004	ptxP1
B0644	Netherlands	Netherlands	1996	1991 - 2004	ptxP3
B0650	Netherlands	Netherlands	1996	1991 - 2004	ptxP1
B0771	Netherlands	Netherlands	1996	1991 - 2004	ptxP3
B0776	Netherlands	Netherlands	1996	1991 - 2004	ptxP1
B0780	Netherlands	Netherlands	1996	1991 - 2004	ptxP1
B0783	Netherlands	Netherlands	1996	1991 - 2004	ptxP3
B0786	Netherlands	Netherlands	1996	1991 - 2004	ptxP1
B0787	Netherlands	Netherlands	1996	1991 - 2004	ptxP1
B0949	Netherlands	Netherlands	1996	1991 - 2004	ptxP3
B1666	Netherlands	Netherlands	1997	1991 - 2004	ptxP1
B1667	Netherlands	Netherlands	1997	1991 - 2004	ptxP1
B1713	Netherlands	Netherlands	1997	1991 - 2004	ptxP1
B1714	Netherlands	Netherlands	1997	1991 - 2004	ptxP1
B1715	Netherlands	Netherlands	1997	1991 - 2004	ptxP1
B1716	Netherlands	Netherlands	1997	1991 - 2004	ptxP3
B1717	Netherlands	Netherlands	1997	1991 - 2004	ptxP3
B1718	Netherlands	Netherlands	1997	1991 - 2004	ptxP1
B1721	Netherlands	Netherlands	1997	1991 - 2004	ptxP3
B1722	Netherlands	Netherlands	1997	1991 - 2004	ptxP1
B1723	Netherlands	Netherlands	1997	1991 - 2004	ptxP1
B1725	Netherlands	Netherlands	1997	1991 - 2004	ptxP1
B1726	Netherlands	Netherlands	1997	1991 - 2004	ptxP1
B1727	Netherlands	Netherlands	1997	1991 - 2004	ptxP3
B1728	Netherlands	Netherlands	1997	1991 - 2004	ptxP3
B1729	Netherlands	Netherlands	1997	1991 - 2004	ptxP1
B1730	Netherlands	Netherlands	1997	1991 - 2004	ptxP1
B1731	Netherlands	Netherlands	1997	1991 - 2004	ptxP1
B1732	Netherlands	Netherlands	1997	1991 - 2004	ptxP1
B1733	Netherlands	Netherlands	1997	1991 - 2004	ptxP3
B1738	Netherlands	Netherlands	1997	1991 - 2004	ptxP1
B1739	Netherlands	Netherlands	1997	1991 - 2004	ptxP1
B1740	Netherlands	Netherlands	1997	1991 - 2004	ptxP3
B1741	Netherlands	Netherlands	1997	1991 - 2004	ptxP1
B1742	Netherlands	Netherlands	1997	1991 - 2004	ptxP3
B1744	Netherlands	Netherlands	1997	1991 - 2004	ptxP1
B1745	Netherlands	Netherlands	1997	1991 - 2004	ptxP1
B1746	Netherlands	Netherlands	1997	1991 - 2004	ptxP1
B1747	Netherlands	Netherlands	1997	1991 - 2004	ptxP1
B1750	Netherlands	Netherlands	1997	1991 - 2004	ptxP1
B1751	Netherlands	Netherlands	1997	1991 - 2004	ptxP3
B1752	Netherlands	Netherlands	1997	1991 - 2004	ptxP3
B1753	Netherlands	Netherlands	1997	1991 - 2004	ptxP3
B1754	Netherlands	Netherlands	1997	1991 - 2004	ptxP3
B1756	Netherlands	Netherlands	1997	1991 - 2004	ptxP1
B1757	Netherlands	Netherlands	1997	1991 - 2004	ptxP3
B1759	Netherlands	Netherlands	1997	1991 - 2004	ptxP1
B1760	Netherlands	Netherlands	1997	1991 - 2004	ptxP1
B1761	Netherlands	Netherlands	1997	1991 - 2004	ptxP3
B1763	Netherlands	Netherlands	1997	1991 - 2004	ptxP3
B1764	Netherlands	Netherlands	1997	1991 - 2004	ptxP1
B1766	Netherlands	Netherlands	1997	1991 - 2004	ptxP1
B1768	Netherlands	Netherlands	1997	1991 - 2004	ptxP1
B1769	Netherlands	Netherlands	1997	1991 - 2004	ptxP3
B1770	Netherlands	Netherlands	1997	1991 - 2004	ptxP3
B1771	Netherlands	Netherlands	1997	1991 - 2004	ptxP1
B1772	Netherlands	Netherlands	1997	1991 - 2004	ptxP3
B1773	Netherlands	Netherlands	1997	1991 - 2004	ptxP3
B1774	Netherlands	Netherlands	1997	1991 - 2004	ptxP1
B1775	Netherlands	Netherlands	1997	1991 - 2004	ptxP3
B1776	Netherlands	Netherlands	1997	1991 - 2004	ptxP1
B1779	Netherlands	Netherlands	1997	1991 - 2004	ptxP1
B1780	Netherlands	Netherlands	1997	1991 - 2004	ptxP1
B1781	Netherlands	Netherlands	1997	1991 - 2004	ptxP3
B1782	Netherlands	Netherlands	1997	1991 - 2004	ptxP1
B1784	Netherlands	Netherlands	1997	1991 - 2004	ptxP1
B1785	Netherlands	Netherlands	1997	1991 - 2004	ptxP1
B1786	Netherlands	Netherlands	1997	1991 - 2004	ptxP1
B1787	Netherlands	Netherlands	1997	1991 - 2004	ptxP3
B1788	Netherlands	Netherlands	1997	1991 - 2004	ptxP1
B1790	Netherlands	Netherlands	1997	1991 - 2004	ptxP1
B1791	Netherlands	Netherlands	1997	1991 - 2004	ptxP1
B1792	Netherlands	Netherlands	1997	1991 - 2004	ptxP1
B1793	Netherlands	Netherlands	1997	1991 - 2004	ptxP1
B1795	Netherlands	Netherlands	1997	1991 - 2004	ptxP1
B1796	Netherlands	Netherlands	1997	1991 - 2004	ptxP3
B1798	Netherlands	Netherlands	1997	1991 - 2004	ptxP1
B1799	Netherlands	Netherlands	1997	1991 - 2004	ptxP1
B1800	Netherlands	Netherlands	1997	1991 - 2004	ptxP3
B1801	Netherlands	Netherlands	1997	1991 - 2004	ptxP1
B1802	Netherlands	Netherlands	1997	1991 - 2004	ptxP3
B2004	Netherlands	Netherlands	1997	1991 - 2004	ptxP3
B2005	Netherlands	Netherlands	1997	1991 - 2004	ptxP11
B2006	Netherlands	Netherlands	1997	1991 - 2004	ptxP1
B2007	Netherlands	Netherlands	1997	1991 - 2004	ptxP1
B2010	Netherlands	Netherlands	1997	1991 - 2004	ptxP1
B2011	Netherlands	Netherlands	1997	1991 - 2004	ptxP1
B1720	Netherlands	Netherlands	1997	1991 - 2004	ptxP3
B1735	Netherlands	Netherlands	1997	1991 - 2004	ptxP1
B1743	Netherlands	Netherlands	1997	1991 - 2004	ptxP1
B1755	Netherlands	Netherlands	1997	1991 - 2004	ptxP3
B1767	Netherlands	Netherlands	1997	1991 - 2004	ptxP3
B1778	Netherlands	Netherlands	1997	1991 - 2004	ptxP3
B1789	Netherlands	Netherlands	1997	1991 - 2004	ptxP1
B1797	Netherlands	Netherlands	1997	1991 - 2004	ptxP1
B1803	Netherlands	Netherlands	1997	1991 - 2004	ptxP3
B1804	Netherlands	Netherlands	1997	1991 - 2004	ptxP1
B2003	Netherlands	Netherlands	1997	1991 - 2004	ptxP1
B2008	Netherlands	Netherlands	1997	1991 - 2004	ptxP1
B2009	Netherlands	Netherlands	1997	1991 - 2004	ptxP1
B1668	Netherlands	Netherlands	1997	1991 - 2004	ptxP1
B1719	Netherlands	Netherlands	1997	1991 - 2004	ptxP1
B1724	Netherlands	Netherlands	1997	1991 - 2004	ptxP1
B1734	Netherlands	Netherlands	1997	1991 - 2004	ptxP1
B1737	Netherlands	Netherlands	1997	1991 - 2004	ptxP1
B1748	Netherlands	Netherlands	1997	1991 - 2004	ptxP1
B1749	Netherlands	Netherlands	1997	1991 - 2004	ptxP1
B1758	Netherlands	Netherlands	1997	1991 - 2004	ptxP3
B1762	Netherlands	Netherlands	1997	1991 - 2004	ptxP1
B1765	Netherlands	Netherlands	1997	1991 - 2004	ptxP1
B1777	Netherlands	Netherlands	1997	1991 - 2004	ptxP1
B1783	Netherlands	Netherlands	1997	1991 - 2004	ptxP1
B1794	Netherlands	Netherlands	1997	1991 - 2004	ptxP3
B1407	Netherlands	Netherlands	1998	1991 - 2004	ptxP3
B1408	Netherlands	Netherlands	1998	1991 - 2004	ptxP3
B1409	Netherlands	Netherlands	1998	1991 - 2004	ptxP1
B1410	Netherlands	Netherlands	1998	1991 - 2004	ptxP3
B1701	Netherlands	Netherlands	1998	1991 - 2004	ptxP1
B1702	Netherlands	Netherlands	1998	1991 - 2004	ptxP1
B1703	Netherlands	Netherlands	1998	1991 - 2004	ptxP3
B1704	Netherlands	Netherlands	1998	1991 - 2004	ptxP3
B1707	Netherlands	Netherlands	1998	1991 - 2004	ptxP3
B1708	Netherlands	Netherlands	1998	1991 - 2004	ptxP1
B1710	Netherlands	Netherlands	1998	1991 - 2004	ptxP3
B1711	Netherlands	Netherlands	1998	1991 - 2004	ptxP3
B1805	Netherlands	Netherlands	1998	1991 - 2004	ptxP3
B1806	Netherlands	Netherlands	1998	1991 - 2004	ptxP3
B1807	Netherlands	Netherlands	1998	1991 - 2004	ptxP1
B1810	Netherlands	Netherlands	1998	1991 - 2004	ptxP3
B1934	Netherlands	Netherlands	1998	1991 - 2004	ptxP3
B1936	Netherlands	Netherlands	1998	1991 - 2004	ptxP1
B1937	Netherlands	Netherlands	1998	1991 - 2004	ptxP3
B1939	Netherlands	Netherlands	1998	1991 - 2004	ptxP1
B1940	Netherlands	Netherlands	1998	1991 - 2004	ptxP1
B1942	Netherlands	Netherlands	1998	1991 - 2004	ptxP3
B1943	Netherlands	Netherlands	1998	1991 - 2004	ptxP3
B1944	Netherlands	Netherlands	1998	1991 - 2004	ptxP3
B1946	Netherlands	Netherlands	1998	1991 - 2004	ptxP1
B1948	Netherlands	Netherlands	1998	1991 - 2004	ptxP3
B1949	Netherlands	Netherlands	1998	1991 - 2004	ptxP3
B1950	Netherlands	Netherlands	1998	1991 - 2004	ptxP1
B1952	Netherlands	Netherlands	1998	1991 - 2004	ptxP1
B1953	Netherlands	Netherlands	1998	1991 - 2004	ptxP1
B1956	Netherlands	Netherlands	1998	1991 - 2004	ptxP1
B1958	Netherlands	Netherlands	1998	1991 - 2004	ptxP1
B1959	Netherlands	Netherlands	1998	1991 - 2004	ptxP3
B1960	Netherlands	Netherlands	1998	1991 - 2004	ptxP3
B1962	Netherlands	Netherlands	1998	1991 - 2004	ptxP1
B2013	Netherlands	Netherlands	1998	1991 - 2004	ptxP1
B2014	Netherlands	Netherlands	1998	1991 - 2004	ptxP3
B2201	Netherlands	Netherlands	1998	1991 - 2004	ptxP3
B2202	Netherlands	Netherlands	1998	1991 - 2004	ptxP3
B2203	Netherlands	Netherlands	1998	1991 - 2004	ptxP3
B2204	Netherlands	Netherlands	1998	1991 - 2004	ptxP1
B2207	Netherlands	Netherlands	1998	1991 - 2004	ptxP3
B2208	Netherlands	Netherlands	1998	1991 - 2004	ptxP1
B2209	Netherlands	Netherlands	1998	1991 - 2004	ptxP3
B2211	Netherlands	Netherlands	1998	1991 - 2004	ptxP3
B2212	Netherlands	Netherlands	1998	1991 - 2004	ptxP1
B2213	Netherlands	Netherlands	1998	1991 - 2004	ptxP1
B2214	Netherlands	Netherlands	1998	1991 - 2004	ptxP1
B2215	Netherlands	Netherlands	1998	1991 - 2004	ptxP3
B1712	Netherlands	Netherlands	1998	1991 - 2004	ptxP3
B1809	Netherlands	Netherlands	1998	1991 - 2004	ptxP3
B1945	Netherlands	Netherlands	1998	1991 - 2004	ptxP1
B1947	Netherlands	Netherlands	1998	1991 - 2004	ptxP1
B1954	Netherlands	Netherlands	1998	1991 - 2004	ptxP1
B1955	Netherlands	Netherlands	1998	1991 - 2004	ptxP1
B1957	Netherlands	Netherlands	1998	1991 - 2004	ptxP3
B1963	Netherlands	Netherlands	1998	1991 - 2004	ptxP3
B1964	Netherlands	Netherlands	1998	1991 - 2004	ptxP1
B1406	Netherlands	Netherlands	1998	1991 - 2004	ptxP3
B1411	Netherlands	Netherlands	1998	1991 - 2004	ptxP3
B1709	Netherlands	Netherlands	1998	1991 - 2004	ptxP3
B1935	Netherlands	Netherlands	1998	1991 - 2004	ptxP1
B1938	Netherlands	Netherlands	1998	1991 - 2004	ptxP3
B1941	Netherlands	Netherlands	1998	1991 - 2004	ptxP3
B1951	Netherlands	Netherlands	1998	1991 - 2004	ptxP3
B1961	Netherlands	Netherlands	1998	1991 - 2004	ptxP1
B2012	Netherlands	Netherlands	1998	1991 - 2004	ptxP3
B2205	Netherlands	Netherlands	1998	1991 - 2004	ptxP1
B2206	Netherlands	Netherlands	1998	1991 - 2004	ptxP1
B2210	Netherlands	Netherlands	1998	1991 - 2004	ptxP1
B2230	Netherlands	Netherlands	1999	1991 - 2004	ptxP3
B1688	Netherlands	Netherlands	1999	1991 - 2004	ptxP1
B1689	Netherlands	Netherlands	1999	1991 - 2004	ptxP3
B1690	Netherlands	Netherlands	1999	1991 - 2004	ptxP3
B1691	Netherlands	Netherlands	1999	1991 - 2004	ptxP3
B1692	Netherlands	Netherlands	1999	1991 - 2004	ptxP3
B1693	Netherlands	Netherlands	1999	1991 - 2004	ptxP3
B1694	Netherlands	Netherlands	1999	1991 - 2004	ptxP3
B1697	Netherlands	Netherlands	1999	1991 - 2004	ptxP3
B1698	Netherlands	Netherlands	1999	1991 - 2004	ptxP3
B1699	Netherlands	Netherlands	1999	1991 - 2004	ptxP1
B1706	Netherlands	Netherlands	1999	1991 - 2004	ptxP3
B1811	Netherlands	Netherlands	1999	1991 - 2004	ptxP1
B1816	Netherlands	Netherlands	1999	1991 - 2004	ptxP3
B1817	Netherlands	Netherlands	1999	1991 - 2004	ptxP3
B1819	Netherlands	Netherlands	1999	1991 - 2004	ptxP1
B1820	Netherlands	Netherlands	1999	1991 - 2004	ptxP1
B1821	Netherlands	Netherlands	1999	1991 - 2004	ptxP3
B1822	Netherlands	Netherlands	1999	1991 - 2004	ptxP3
B1824	Netherlands	Netherlands	1999	1991 - 2004	ptxP1
B1825	Netherlands	Netherlands	1999	1991 - 2004	ptxP1
B1828	Netherlands	Netherlands	1999	1991 - 2004	ptxP3
B1832	Netherlands	Netherlands	1999	1991 - 2004	ptxP3
B1834	Netherlands	Netherlands	1999	1991 - 2004	ptxP1
B1835	Netherlands	Netherlands	1999	1991 - 2004	ptxP3
B1836	Netherlands	Netherlands	1999	1991 - 2004	ptxP3
B1837	Netherlands	Netherlands	1999	1991 - 2004	ptxP1
B1838	Netherlands	Netherlands	1999	1991 - 2004	ptxP3
B1840	Netherlands	Netherlands	1999	1991 - 2004	ptxP3
B1841	Netherlands	Netherlands	1999	1991 - 2004	ptxP1
B1842	Netherlands	Netherlands	1999	1991 - 2004	ptxP3
B1844	Netherlands	Netherlands	1999	1991 - 2004	ptxP3
B1845	Netherlands	Netherlands	1999	1991 - 2004	ptxP3
B1846	Netherlands	Netherlands	1999	1991 - 2004	ptxP3
B1847	Netherlands	Netherlands	1999	1991 - 2004	ptxP3
B1848	Netherlands	Netherlands	1999	1991 - 2004	ptxP3
B1849	Netherlands	Netherlands	1999	1991 - 2004	ptxP3
B1882	Netherlands	Netherlands	1999	1991 - 2004	ptxP1
B1883	Netherlands	Netherlands	1999	1991 - 2004	ptxP3
B1884	Netherlands	Netherlands	1999	1991 - 2004	ptxP3
B1885	Netherlands	Netherlands	1999	1991 - 2004	ptxP1
B1887	Netherlands	Netherlands	1999	1991 - 2004	ptxP1
B1888	Netherlands	Netherlands	1999	1991 - 2004	ptxP3
B1889	Netherlands	Netherlands	1999	1991 - 2004	ptxP1
B1890	Netherlands	Netherlands	1999	1991 - 2004	ptxP3
B1891	Netherlands	Netherlands	1999	1991 - 2004	ptxP3
B2015	Netherlands	Netherlands	1999	1991 - 2004	ptxP3
B2016	Netherlands	Netherlands	1999	1991 - 2004	ptxP1
B2017	Netherlands	Netherlands	1999	1991 - 2004	ptxP3
B2018	Netherlands	Netherlands	1999	1991 - 2004	ptxP3
B2020	Netherlands	Netherlands	1999	1991 - 2004	ptxP1
B2023	Netherlands	Netherlands	1999	1991 - 2004	ptxP1
B2025	Netherlands	Netherlands	1999	1991 - 2004	ptxP3
B1696	Netherlands	Netherlands	1999	1991 - 2004	ptxP3
B1700	Netherlands	Netherlands	1999	1991 - 2004	ptxP3
B1812	Netherlands	Netherlands	1999	1991 - 2004	ptxP3
B1815	Netherlands	Netherlands	1999	1991 - 2004	ptxP3
B1818	Netherlands	Netherlands	1999	1991 - 2004	ptxP3
B1823	Netherlands	Netherlands	1999	1991 - 2004	ptxP3
B1830	Netherlands	Netherlands	1999	1991 - 2004	ptxP1
B1831	Netherlands	Netherlands	1999	1991 - 2004	ptxP3
B1843	Netherlands	Netherlands	1999	1991 - 2004	ptxP1
B1892	Netherlands	Netherlands	1999	1991 - 2004	ptxP3
B2019	Netherlands	Netherlands	1999	1991 - 2004	ptxP3
B1695	Netherlands	Netherlands	1999	1991 - 2004	ptxP1
B1826	Netherlands	Netherlands	1999	1991 - 2004	ptxP1
B1829	Netherlands	Netherlands	1999	1991 - 2004	ptxP3
B1833	Netherlands	Netherlands	1999	1991 - 2004	ptxP1
B1886	Netherlands	Netherlands	1999	1991 - 2004	ptxP3
B2024	Netherlands	Netherlands	1999	1991 - 2004	ptxP3
B1876	Netherlands	Netherlands	2000	1991 - 2004	ptxP3
B1879	Netherlands	Netherlands	2000	1991 - 2004	ptxP3
B1860	Netherlands	Netherlands	2000	1991 - 2004	ptxP3
B1861	Netherlands	Netherlands	2000	1991 - 2004	ptxP3
B1862	Netherlands	Netherlands	2000	1991 - 2004	ptxP3
B1863	Netherlands	Netherlands	2000	1991 - 2004	ptxP3
B1865	Netherlands	Netherlands	2000	1991 - 2004	ptxP3
B1866	Netherlands	Netherlands	2000	1991 - 2004	ptxP3
B1868	Netherlands	Netherlands	2000	1991 - 2004	ptxP1
B1869	Netherlands	Netherlands	2000	1991 - 2004	ptxP3
B1870	Netherlands	Netherlands	2000	1991 - 2004	ptxP3
B1871	Netherlands	Netherlands	2000	1991 - 2004	ptxP3
B1873	Netherlands	Netherlands	2000	1991 - 2004	ptxP3
B1874	Netherlands	Netherlands	2000	1991 - 2004	ptxP3
B1875	Netherlands	Netherlands	2000	1991 - 2004	ptxP1
B1893	Netherlands	Netherlands	2000	1991 - 2004	ptxP3
B1894	Netherlands	Netherlands	2000	1991 - 2004	ptxP3
B1895	Netherlands	Netherlands	2000	1991 - 2004	ptxP3
B1898	Netherlands	Netherlands	2000	1991 - 2004	ptxP3
B1900	Netherlands	Netherlands	2000	1991 - 2004	ptxP3
B1901	Netherlands	Netherlands	2000	1991 - 2004	ptxP3
B1903	Netherlands	Netherlands	2000	1991 - 2004	ptxP3
B1915	Netherlands	Netherlands	2000	1991 - 2004	ptxP3
B1916	Netherlands	Netherlands	2000	1991 - 2004	ptxP3
B1919	Netherlands	Netherlands	2000	1991 - 2004	ptxP3
B1920	Netherlands	Netherlands	2000	1991 - 2004	ptxP1
B1921	Netherlands	Netherlands	2000	1991 - 2004	ptxP3
B1922	Netherlands	Netherlands	2000	1991 - 2004	ptxP3
B1923	Netherlands	Netherlands	2000	1991 - 2004	ptxP3
B1924	Netherlands	Netherlands	2000	1991 - 2004	ptxP3
B1925	Netherlands	Netherlands	2000	1991 - 2004	ptxP1
B1927	Netherlands	Netherlands	2000	1991 - 2004	ptxP3
B1928	Netherlands	Netherlands	2000	1991 - 2004	ptxP3
B1929	Netherlands	Netherlands	2000	1991 - 2004	ptxP3
B1930	Netherlands	Netherlands	2000	1991 - 2004	ptxP3
B1931	Netherlands	Netherlands	2000	1991 - 2004	ptxP3
B1932	Netherlands	Netherlands	2000	1991 - 2004	ptxP3
B1933	Netherlands	Netherlands	2000	1991 - 2004	ptxP3
B1867	Netherlands	Netherlands	2000	1991 - 2004	ptxP3
B1877	Netherlands	Netherlands	2000	1991 - 2004	ptxP3
B1878	Netherlands	Netherlands	2000	1991 - 2004	ptxP1
B1864	Netherlands	Netherlands	2000	1991 - 2004	ptxP3
B1872	Netherlands	Netherlands	2000	1991 - 2004	ptxP3
B1896	Netherlands	Netherlands	2000	1991 - 2004	ptxP3
B1899	Netherlands	Netherlands	2000	1991 - 2004	ptxP1
B1902	Netherlands	Netherlands	2000	1991 - 2004	ptxP3
B1917	Netherlands	Netherlands	2000	1991 - 2004	ptxP3
B1918	Netherlands	Netherlands	2000	1991 - 2004	ptxP3
B1926	Netherlands	Netherlands	2000	1991 - 2004	ptxP3
B2026	Netherlands	Netherlands	2001	1991 - 2004	ptxP3
B2027	Netherlands	Netherlands	2001	1991 - 2004	ptxP3
B2028	Netherlands	Netherlands	2001	1991 - 2004	ptxP3
B2031	Netherlands	Netherlands	2001	1991 - 2004	ptxP3
B2032	Netherlands	Netherlands	2001	1991 - 2004	ptxP3
B2033	Netherlands	Netherlands	2001	1991 - 2004	ptxP3
B2034	Netherlands	Netherlands	2001	1991 - 2004	ptxP3
B2035	Netherlands	Netherlands	2001	1991 - 2004	ptxP3
B2037	Netherlands	Netherlands	2001	1991 - 2004	ptxP3
B2040	Netherlands	Netherlands	2001	1991 - 2004	ptxP3
B2041	Netherlands	Netherlands	2001	1991 - 2004	ptxP3
B2043	Netherlands	Netherlands	2001	1991 - 2004	ptxP1
B2044	Netherlands	Netherlands	2001	1991 - 2004	ptxP3
B2045	Netherlands	Netherlands	2001	1991 - 2004	ptxP3
B2046	Netherlands	Netherlands	2001	1991 - 2004	ptxP1
B2047	Netherlands	Netherlands	2001	1991 - 2004	ptxP1
B2048	Netherlands	Netherlands	2001	1991 - 2004	ptxP3
B2050	Netherlands	Netherlands	2001	1991 - 2004	ptxP3
B2051	Netherlands	Netherlands	2001	1991 - 2004	ptxP3
B2053	Netherlands	Netherlands	2001	1991 - 2004	ptxP3
B2054	Netherlands	Netherlands	2001	1991 - 2004	ptxP3
B2056	Netherlands	Netherlands	2001	1991 - 2004	ptxP3
B2058	Netherlands	Netherlands	2001	1991 - 2004	ptxP3
B2059	Netherlands	Netherlands	2001	1991 - 2004	ptxP3
B2060	Netherlands	Netherlands	2001	1991 - 2004	ptxP3
B2061	Netherlands	Netherlands	2001	1991 - 2004	ptxP3
B2063	Netherlands	Netherlands	2001	1991 - 2004	ptxP3
B2064	Netherlands	Netherlands	2001	1991 - 2004	ptxP3
B2066	Netherlands	Netherlands	2001	1991 - 2004	ptxP1
B2067	Netherlands	Netherlands	2001	1991 - 2004	ptxP3
B2030	Netherlands	Netherlands	2001	1991 - 2004	ptxP3
B2036	Netherlands	Netherlands	2001	1991 - 2004	ptxP3
B2049	Netherlands	Netherlands	2001	1991 - 2004	ptxP3
B2052	Netherlands	Netherlands	2001	1991 - 2004	ptxP1
B2057	Netherlands	Netherlands	2001	1991 - 2004	ptxP3
B2029	Netherlands	Netherlands	2001	1991 - 2004	ptxP3
B2038	Netherlands	Netherlands	2001	1991 - 2004	ptxP3
B2039	Netherlands	Netherlands	2001	1991 - 2004	ptxP3
B2042	Netherlands	Netherlands	2001	1991 - 2004	ptxP3
B2055	Netherlands	Netherlands	2001	1991 - 2004	ptxP3
B2062	Netherlands	Netherlands	2001	1991 - 2004	ptxP3
B2383	Netherlands	Netherlands	2002	1991 - 2004	ptxP1
B2384	Netherlands	Netherlands	2002	1991 - 2004	ptxP3
B2386	Netherlands	Netherlands	2002	1991 - 2004	ptxP3
B2387	Netherlands	Netherlands	2002	1991 - 2004	ptxP3
B2389	Netherlands	Netherlands	2002	1991 - 2004	ptxP3
B2390	Netherlands	Netherlands	2002	1991 - 2004	ptxP3
B2391	Netherlands	Netherlands	2002	1991 - 2004	ptxP3
B2392	Netherlands	Netherlands	2002	1991 - 2004	ptxP3
B2393	Netherlands	Netherlands	2002	1991 - 2004	ptxP3
B2394	Netherlands	Netherlands	2002	1991 - 2004	ptxP3
B2395	Netherlands	Netherlands	2002	1991 - 2004	ptxP3
B2396	Netherlands	Netherlands	2002	1991 - 2004	ptxP3
B2398	Netherlands	Netherlands	2002	1991 - 2004	ptxP3
B2399	Netherlands	Netherlands	2002	1991 - 2004	ptxP3
B2401	Netherlands	Netherlands	2002	1991 - 2004	ptxP3
B2402	Netherlands	Netherlands	2002	1991 - 2004	ptxP3
B2404	Netherlands	Netherlands	2002	1991 - 2004	ptxP3
B2406	Netherlands	Netherlands	2002	1991 - 2004	ptxP3
B2407	Netherlands	Netherlands	2002	1991 - 2004	ptxP1
B2408	Netherlands	Netherlands	2002	1991 - 2004	ptxP3
B2409	Netherlands	Netherlands	2002	1991 - 2004	ptxP3
B2411	Netherlands	Netherlands	2002	1991 - 2004	ptxP3
B2412	Netherlands	Netherlands	2002	1991 - 2004	ptxP3
B2414	Netherlands	Netherlands	2002	1991 - 2004	ptxP1
B2415	Netherlands	Netherlands	2002	1991 - 2004	ptxP3
B2417	Netherlands	Netherlands	2002	1991 - 2004	ptxP3
B2568	Netherlands	Netherlands	2002	1991 - 2004	ptxP3
B2569	Netherlands	Netherlands	2002	1991 - 2004	ptxP3
B2570	Netherlands	Netherlands	2002	1991 - 2004	ptxP3
B2571	Netherlands	Netherlands	2002	1991 - 2004	ptxP3
B2403	Netherlands	Netherlands	2002	1991 - 2004	ptxP3
B2385	Netherlands	Netherlands	2002	1991 - 2004	ptxP3
B2388	Netherlands	Netherlands	2002	1991 - 2004	ptxP3
B2397	Netherlands	Netherlands	2002	1991 - 2004	ptxP3
B2400	Netherlands	Netherlands	2002	1991 - 2004	ptxP3
B2410	Netherlands	Netherlands	2002	1991 - 2004	ptxP3
B2413	Netherlands	Netherlands	2002	1991 - 2004	ptxP3
B2416	Netherlands	Netherlands	2002	1991 - 2004	ptxP3
B2572	Netherlands	Netherlands	2003	1991 - 2004	ptxP3
B2574	Netherlands	Netherlands	2003	1991 - 2004	ptxP3
B2575	Netherlands	Netherlands	2003	1991 - 2004	ptxP1
B2578	Netherlands	Netherlands	2003	1991 - 2004	ptxP3
B2579	Netherlands	Netherlands	2003	1991 - 2004	ptxP3
B2582	Netherlands	Netherlands	2003	1991 - 2004	ptxP3
B2583	Netherlands	Netherlands	2003	1991 - 2004	ptxP3
B2584	Netherlands	Netherlands	2003	1991 - 2004	ptxP3
B2591	Netherlands	Netherlands	2003	1991 - 2004	ptxP3
B2592	Netherlands	Netherlands	2003	1991 - 2004	ptxP3
B2593	Netherlands	Netherlands	2003	1991 - 2004	ptxP3
B2727	Netherlands	Netherlands	2003	1991 - 2004	ptxP3
B2573	Netherlands	Netherlands	2003	1991 - 2004	ptxP3
B2580	Netherlands	Netherlands	2003	1991 - 2004	ptxP3
B2585	Netherlands	Netherlands	2003	1991 - 2004	ptxP3
B2594	Netherlands	Netherlands	2004	1991 - 2004	ptxP3
B2715	Netherlands	Netherlands	2004	1991 - 2004	ptxP3
B2716	Netherlands	Netherlands	2004	1991 - 2004	ptxP3
B2717	Netherlands	Netherlands	2004	1991 - 2004	ptxP3
B2718	Netherlands	Netherlands	2004	1991 - 2004	ptxP3
B2720	Netherlands	Netherlands	2004	1991 - 2004	ptxP3
B2723	Netherlands	Netherlands	2004	1991 - 2004	ptxP3
B2724	Netherlands	Netherlands	2004	1991 - 2004	ptxP3
B2726	Netherlands	Netherlands	2004	1991 - 2004	ptxP3
B2729	Netherlands	Netherlands	2004	1991 - 2004	ptxP3
B2737	Netherlands	Netherlands	2004	1991 - 2004	ptxP3
B2740	Netherlands	Netherlands	2004	1991 - 2004	ptxP3
B2742	Netherlands	Netherlands	2004	1991 - 2004	ptxP3
B2745	Netherlands	Netherlands	2004	1991 - 2004	ptxP3
B2748	Netherlands	Netherlands	2004	1991 - 2004	ptxP3
B2749	Netherlands	Netherlands	2004	1991 - 2004	ptxP3
B2750	Netherlands	Netherlands	2004	1991 - 2004	ptxP3
B2752	Netherlands	Netherlands	2004	1991 - 2004	ptxP3
B2753	Netherlands	Netherlands	2004	1991 - 2004	ptxP3
B2754	Netherlands	Netherlands	2004	1991 - 2004	ptxP3
B2755	Netherlands	Netherlands	2004	1991 - 2004	ptxP3
B2759	Netherlands	Netherlands	2004	1991 - 2004	ptxP3
B2761	Netherlands	Netherlands	2004	1991 - 2004	ptxP3
B2762	Netherlands	Netherlands	2004	1991 - 2004	ptxP3
B2763	Netherlands	Netherlands	2004	1991 - 2004	ptxP3
B2764	Netherlands	Netherlands	2004	1991 - 2004	ptxP3
B2769	Netherlands	Netherlands	2004	1991 - 2004	ptxP3
B2770	Netherlands	Netherlands	2004	1991 - 2004	ptxP3
B2771	Netherlands	Netherlands	2004	1991 - 2004	ptxP3
B2719	Netherlands	Netherlands	2004	1991 - 2004	ptxP3
B2728	Netherlands	Netherlands	2004	1991 - 2004	ptxP3
B2744	Netherlands	Netherlands	2004	1991 - 2004	ptxP3
B2747	Netherlands	Netherlands	2004	1991 - 2004	ptxP3
B2595	Netherlands	Netherlands	2004	1991 - 2004	ptxP3
B2721	Netherlands	Netherlands	2004	1991 - 2004	ptxP3
B2741	Netherlands	Netherlands	2004	1991 - 2004	ptxP3
B2751	Netherlands	Netherlands	2004	1991 - 2004	ptxP3
B2756	Netherlands	Netherlands	2004	1991 - 2004	ptxP3
B2757	Netherlands	Netherlands	2004	1991 - 2004	ptxP3
B2760	Netherlands	Netherlands	2004	1991 - 2004	ptxP3
B2765	Netherlands	Netherlands	2004	1991 - 2004	ptxP3
B2766	Netherlands	Netherlands	2004	1991 - 2004	ptxP3
B3077	Senegal	Africa	1988	1935 to 1990	ptxP1
B3078	Senegal	Africa	1990	1935 to 1990	ptxP1
B3079	Senegal	Africa	1990	1935 to 1990	ptxP1
B3080	Senegal	Africa	1990	1935 to 1990	ptxP1
B3081	Senegal	Africa	1990	1935 to 1990	ptxP1
B3082	Senegal	Africa	1990	1935 to 1990	ptxP1
B3083	Senegal	Africa	1990	1935 to 1990	ptxP1
B3086	Senegal	Africa	1990	1935 to 1990	ptxP1
B3087	Senegal	Africa	1990	1935 to 1990	ptxP1
B3084	Senegal	Africa	1990	1935 to 1990	ptxP1
B3085	Senegal	Africa	1990	1935 to 1990	ptxP1
B3088	Senegal	Africa	1992	1991 - 2004	ptxP1
B3089	Senegal	Africa	1992	1991 - 2004	ptxP1
B3090	Senegal	Africa	1992	1991 - 2004	ptxP1
B3091	Senegal	Africa	1992	1991 - 2004	ptxP1
B3093	Senegal	Africa	1992	1991 - 2004	ptxP1
B3094	Senegal	Africa	1992	1991 - 2004	ptxP1
B3092	Senegal	Africa	1992	1991 - 2004	ptxP1
B2182	Sweden	Europe	1977	1935 to 1990	ptxP1
B0965	Sweden	Europe	1993	1991 - 2004	ptxP1
B2183	Sweden	Europe	1994	1991 - 2004	ptxP1
B2161	Sweden	Europe	1997	1991 - 2004	ptxP1
B2175	Sweden	Europe	1997	1991 - 2004	ptxP1
B2178	Sweden	Europe	1997	1991 - 2004	ptxP1
B2173	Sweden	Europe	1998	1991 - 2004	ptxP1
B2174	Sweden	Europe	1998	1991 - 2004	ptxP3
B2180	Sweden	Europe	1998	1991 - 2004	ptxP1
B2162	Sweden	Europe	1998	1991 - 2004	ptxP1
B2163	Sweden	Europe	1999	1991 - 2004	ptxP1
B2177	Sweden	Europe	1999	1991 - 2004	ptxP3
B2518	Sweden	Europe	1999	1991 - 2004	ptxP1
B2520	Sweden	Europe	1999	1991 - 2004	ptxP3
B2521	Sweden	Europe	1999	1991 - 2004	ptxP1
B2523	Sweden	Europe	1999	1991 - 2004	ptxP1
B2524	Sweden	Europe	1999	1991 - 2004	ptxP1
B2525	Sweden	Europe	1999	1991 - 2004	ptxP1
B2533	Sweden	Europe	1999	1991 - 2004	ptxP1
B2534	Sweden	Europe	1999	1991 - 2004	ptxP3
B2535	Sweden	Europe	1999	1991 - 2004	ptxP1
B2536	Sweden	Europe	1999	1991 - 2004	ptxP3
B2537	Sweden	Europe	1999	1991 - 2004	ptxP1
B2519	Sweden	Europe	1999	1991 - 2004	ptxP1
B2522	Sweden	Europe	1999	1991 - 2004	ptxP3
B2164	Sweden	Europe	2000	1991 - 2004	ptxP1
B2165	Sweden	Europe	2000	1991 - 2004	ptxP3
B2166	Sweden	Europe	2000	1991 - 2004	ptxP3
B2167	Sweden	Europe	2000	1991 - 2004	ptxP3
B2168	Sweden	Europe	2000	1991 - 2004	ptxP1
B2169	Sweden	Europe	2000	1991 - 2004	ptxP1
B2171	Sweden	Europe	2000	1991 - 2004	ptxP1
B2172	Sweden	Europe	2000	1991 - 2004	ptxP3
B2181	Sweden	Europe	2000	1991 - 2004	ptxP1
B2527	Sweden	Europe	2000	1991 - 2004	ptxP1
B2528	Sweden	Europe	2000	1991 - 2004	ptxP3
B2530	Sweden	Europe	2000	1991 - 2004	ptxP1
B2532	Sweden	Europe	2000	1991 - 2004	ptxP1
B2538	Sweden	Europe	2000	1991 - 2004	ptxP3
B2540	Sweden	Europe	2000	1991 - 2004	ptxP1
B2541	Sweden	Europe	2000	1991 - 2004	ptxP1
B2542	Sweden	Europe	2000	1991 - 2004	ptxP3
B2526	Sweden	Europe	2000	1991 - 2004	ptxP3
B2531	Sweden	Europe	2000	1991 - 2004	ptxP1
B2179	Sweden	Europe	2000	1991 - 2004	ptxP1
B2529	Sweden	Europe	2000	1991 - 2004	ptxP1
B2539	Sweden	Europe	2000	1991 - 2004	ptxP1
B2543	Sweden	Europe	2002	1991 - 2004	ptxP3
B2545	Sweden	Europe	2002	1991 - 2004	ptxP3
B2546	Sweden	Europe	2002	1991 - 2004	ptxP3
B2547	Sweden	Europe	2002	1991 - 2004	ptxP3
B2548	Sweden	Europe	2002	1991 - 2004	ptxP3
B2549	Sweden	Europe	2002	1991 - 2004	ptxP3
B2550	Sweden	Europe	2002	1991 - 2004	ptxP3
B2551	Sweden	Europe	2002	1991 - 2004	ptxP3
B2552	Sweden	Europe	2002	1991 - 2004	ptxP3
B2553	Sweden	Europe	2002	1991 - 2004	ptxP3
B2544	Sweden	Europe	2002	1991 - 2004	ptxP3
B2554	Sweden	Europe	2002	1991 - 2004	ptxP3
B1461	USA	North America	1935	1935 to 1990	ptxP2
B1465	USA	North America	1939	1935 to 1990	ptxP2
B1464	USA	North America	1946	1935 to 1990	ptxP1
B1121	USA	North America	1947	1935 to 1990	ptxP4
B1463	USA	North America	1955	1935 to 1990	ptxP1
B1476	USA	North America	1977	1935 to 1990	ptxP1
B1498	USA	North America	1984	1935 to 1990	ptxP3
B1415	USA	North America	1990	1935 to 1990	ptxP1
B1191	USA	North America	1993	1991 - 2004	ptxP1
B1192	USA	North America	1993	1991 - 2004	ptxP1
B1425	USA	North America	1997	1991 - 2004	ptxP3
B1442	USA	North America	1997	1991 - 2004	ptxP3
B1570	USA	North America	1998	1991 - 2004	ptxP3
B1507	USA	North America	1998	1991 - 2004	ptxP3
B1533	USA	North America	1998	1991 - 2004	ptxP3
B1532	USA	North America	1998	1991 - 2004	ptxP3
B1560	USA	North America	1999	1991 - 2004	ptxP3
B1569	USA	North America	1999	1991 - 2004	ptxP3
